# Supplementary material for: A Distinct Cytokine Profile and Stromal Vascular Fraction Metabolic Status without Significant Changes in the Lipid Composition Characterizes Lipedema
Source: Int J Mol Sci. 2021 Mar 24;22(7):3313. doi: 10.3390/ijms22073313 (PMC8036495; doi:10.3390/ijms22073313)
Supplement: Supplementary file 1 [file ijms-22-03313-s001.xlsx]

## Sheet: Sheet1
#	lmid	descr	Mean_lipidphase_lipedema.vs.ctrl	p-value_lipidphase_lipedema.vs.ctrl	Mean_serum_lipedema.vs.ctrl	p-value_serum_lipedema.vs.ctrl
1636	LMPR01070153	Ketospirilloxanthin	1.98606	0.934761	-1.54915	0.958286
1803	LMFA01020207	LMFA01020207	-1.03193	0.934761	1.20917	0.958286
3119	LMSP01080017	Plakoside A	-2.20196	0.934761	-0.0845066	0.999396
3613	LMST01040175	(20S,24S)-24-ethylthornasterol	-2.00832	0.934761	-0.178863	0.998887
4137	LMST03020010	22-hydroxy-23,24,25,26,27-pentanorvitamin D3 / 22-hydroxy-23,24,25,26,27-pentanorcholecalciferol	4.08951	0.934761	1.91249	0.958286
3937	LMFA01020335	Mycolipanolic acid (C28)	4.38007	0.934761	-3.46525	0.958286
903	LMST03020006	(20S)-1alpha,20-dihydroxy-22,23,24,25,26,27-hexanorvitamin D3 / (20S)-1alpha,20-dihydroxy-22,23,24,25,26,27-hexanorcholecalciferol	9.12901	0.934761	7.97702	0.958286
1623	LMFA07040063	LMFA07040063	0.0560557	0.996162	0	NA
3298	LMGL02010079	DG(18:3(9Z,12Z,15Z)/18:3(9Z,12Z,15Z)/0:0)	6.33862	0.934761	2.71004	0.958286
1615	LMST03020001	Vitamin D3	1.88112	0.934941	0	NA
1635	LMST01040188	LMST01040188	-2.2148	0.934761	0.2721	0.998099
3772	LMFA01020359	26:2(5Z,9Z)(25Me)	-0.159731	0.946419	0.456555	0.958286
1865	LMSP0501AA31	GlcCer(d16:1/23:0)	-4.23094	0.934761	0.0681521	0.999396
2327	LMSP03010003	SM(d18:1/16:0)	-5.0023	0.934761	1.0988	0.960118
3654	LMGP01011163	PC(24:1(15Z)/24:1(15Z))	-4.20788	0.934761	-3.53419	0.958286
2900	LMGL03010785	TG(18:3(9Z,12Z,15Z)/20:0/20:0)[iso3]	-3.86723	0.934761	-0.350354	0.998099
1575	LMGL03010008	TG(20:5(5Z,8Z,11Z,14Z,17Z)/22:6(4Z,7Z,10Z,13Z,16Z,19Z)/20:5(5Z,8Z,11Z,14Z,17Z)) (d5)	-3.19709	0.934761	0	NA
1622	LMGL03012233	TG(17:2(9Z,12Z)/22:5(7Z,10Z,13Z,16Z,19Z)/22:5(7Z,10Z,13Z,16Z,19Z))[iso3]	-2.49147	0.934761	0	NA
1726	LMST03020500	1alpha-hydroxy-2beta-(4-hydroxybutoxy)vitamin D3 / 1alpha-hydroxy-2beta-(4-hydroxybutoxy)cholecalciferol	-2.42462	0.934761	0.33477	0.995455
1627	LMST01010175	3beta-hydroxy-4beta-methyl-5alpha-cholest-7-ene-4alpha-carboxylic acid	-2.40211	0.934761	0	NA
187	LMGL02010402	DG(14:1(9Z)/16:0/0:0)[iso2]	-2.36564	0.934761	1.33127	0.958286
1727	LMFA08020097	N-stearoyl tryptophan	-2.31207	0.934761	0	NA
1621	LMGL02010338	DG(12:0/18:3(9Z,12Z,15Z)/0:0)[iso2]	-2.15184	0.934761	0	NA
1444	LMSL03000007	DAT(16:0/24:0(2Me[S],4Me[S]))	-1.89229	0.934761	-1.38789	0.958286
1625	LMST01010171	zymosterol intermediate 1b	-1.72371	0.934761	1.32923	0.958286
3101	LMSP0501AA20	GlcCer(d18:0/20:0)	-0.994107	0.934761	1.17303	0.958286
1567	LMST01040188	LMST01040188	-0.878512	0.934761	1.96946	0.958286
3093	LMSP0501AA07	GlcCer(d18:1/22:0)	-0.7549	0.934761	2.63669	0.958286
139	LMFA01050072	LMFA01050072	0.140253	0.934761	0.192585	0.958286
1781	LMFA01170135	Nonadecandioic acid	0.413924	0.934761	-0.211021	0.965395
2206	LMFA08010024	Sakacin P	2.98636	0.934761	-0.155324	0.998887
2045	LMGL03012632	TG(12:0/12:0/16:0)[iso3]	3.43292	0.934761	1.80893	0.958286
3378	LMGL02010327	DG(15:1(9Z)/15:1(9Z)/0:0)	4.99452	0.934761	-0.868457	0.958286
1614	LMFA01060181	3-oxohexacosanoic acid	6.71609	0.934761	0	NA
3307	LMPR01070154	Diketospirilloxanthin/ 2,2'-Diketospirilloxanthin	-1.23441	0.946419	0.795583	0.980337
2864	LMGL03012096	TG(20:0/20:2(11Z,14Z)/22:6(4Z,7Z,10Z,13Z,16Z,19Z))[iso6]	1.11708	0.959425	0.0580819	0.999396
1344	LMFA01060059	9-Keto heptadecylic acid	0.770052	0.966744	5.1539	0.958286
1730	LMGL02010019	DG(16:1(9Z)/17:2(9Z,12Z)/0:0)[iso2]	-0.545336	0.978988	-0.0259632	0.999396
1768	LMFA07010021	Heptadecyl palmitoleate	0.490865	0.980726	-1.2936	0.958286
3398	LMGL02010322	DG(12:0/16:1(9Z)/0:0)[iso2]	-0.548206	0.983934	-1.47748	0.958286
3186	LMGL02010013	DG(16:1(9Z)/17:0/0:0)[iso2]	0.475785	0.984275	1.62053	0.958286
3343	LMGP01070013	PC(P-20:0/0:0)	-0.461773	0.987369	-0.692645	0.958286
1673	LMSP0501AB10	LacCer(d18:1/26:1(17Z))	0.479338	0.988027	-0.930743	0.958286
3668	LMGL03012458	TG(19:0/22:5(7Z,10Z,13Z,16Z,19Z)/22:6(4Z,7Z,10Z,13Z,16Z,19Z))[iso6]	0.375815	0.988431	-0.817536	0.958286
590	LMPK12020232	Broussin	1.4083	0.937246	-1.22853	0.958716
1821	LMSP01080017	Plakoside A	-3.17247	0.934761	0	NA
3801	LMSP05010037	FMC-6(d18:1/24:0(2-OH))	2.43469	0.934761	0	NA
3412	LMGL02010344	DG(12:0/20:4(5Z,8Z,11Z,14Z)/0:0)[iso2]	1.84974	0.934941	0	NA
1808	LMSP02010082	Cer(d15:2(4E,6E)/22:0(2OH))	1.8863	0.939871	1.12215	0.958286
3734	LMSP05010037	FMC-6(d18:1/24:0(2-OH))	1.17052	0.957273	0	NA
1653	LMFA00000005	LMFA00000005	0.843048	0.966026	0	NA
1558	LMGP01011107	PC(22:0/26:0)	-0.585122	0.983934	0	NA
1650	LMFA01020279	LMFA01020279	0.50196	0.984275	0	NA
2494	LMSP0501AA37	GlcCer(d18:2/22:0)	-1.33998	0.942801	1.23805	0.958286
786	LMFA01030751	Matricaric acid	1.2082	0.942347	1.22671	0.958286
2583	LMST01010186	22-deoxy-20,21-dihydroxyecdysone	-2.39164	0.934761	2.60627	0.958286
1436	LMPR01070016	Adonixanthin/ 4-Ketozeaxanthin	1.06252	0.947689	1.30861	0.958286
762	LMPK12120418	Infectocaryone	0.73742	0.943762	2.90474	0.958286
4564	LMST05040005	Taurochenodeoxycholic acid	0.00341888	0.999693	0.803668	0.979438
233	LMFA01020322	Hydroxyphthioceranic acid (C34)	-1.41617	0.934761	2.35398	0.958286
2294	LMST04080001	LMST04080001	0.664967	0.980592	-0.346994	0.996096
2375	LMGP03020013	PS(O-16:0/20:2(11Z,14Z))	0.619006	0.973051	2.30981	0.958286
1592	LMFA05000130	n-octanol	-0.176792	0.994711	0	NA
1759	LMGL02010456	DG(15:1(9Z)/18:1(9Z)/0:0)[iso2]	0.138171	0.987369	3.34441	0.958286
3659	LMGP01010392	PC(10:0/18:1(9Z))	-0.568865	0.981772	-1.72094	0.958286
307	LMST02020052	3alpha-androstanediol	1.10685	0.934761	0.191533	0.986181
2544	LMGP01050026	PC(18:0/0:0)	-3.82078	0.934761	-0.124323	0.998887
3906	LMFA05000141	LMFA05000141	-0.111155	0.934941	-0.236036	0.958286
2295	LMFA08030002	LMFA08030002	-0.99694	0.949357	0.0174637	0.999396
1294	LMGP01010005	PC(16:0/18:1(9Z))	-6.1147	0.934761	1.82811	0.958286
3894	LMFA12000221	LMFA12000221	2.64163	0.934761	-0.081339	0.999396
2983	LMST04030002	LMST04030002	-0.534296	0.934941	-1.40155	0.958286
2618	LMGP01010764	PC(18:0/18:2(10Z,12Z))	1.29513	0.942801	4.32068	0.958286
3156	LMSP02020021	Cer(d18:0/15:0)	-0.425704	0.946851	1.3058	0.958286
3514	LMFA06000087	LMFA06000087	-3.74612	0.934761	0.250559	0.998099
3272	LMFA01030904	29:3(5Z,9Z,23Z)	-2.063	0.934761	0	NA
414	LMFA01050020	2-hydroxy caprylic acid	-1.9082	0.934761	-2.27081	0.958286
3598	LMFA03000012	Dichotellate A	-0.31455	0.934761	2.73627	0.958286
1800	LMFA03010073	PGF2alpha methyl ether	0.604155	0.934761	-0.29616	0.958286
4197	LMFA01030781	trans,trans-hepta-2,4,6-trienoic acid	1.54706	0.934761	0.532589	0.978501
3432	LMGP01060034	PC(O-18:1(11Z)/0:0)	3.51458	0.934761	0	NA
3065	LMSP02010072	Cer(d14:1(4E)/24:0(2OH))	5.51123	0.934761	0.0699443	0.999396
1546	LMGP04010001	PG(12:0/13:0)	6.10037	0.934761	1.34806	0.958286
4603	LMFA01031036	Nemotinic acid	0.154475	0.946419	0.506412	0.958286
1679	LMPR01070092	Parasiloxanthin/ 7,8-Dihydrozeaxanthin	1.40689	0.949357	-1.7012	0.958286
4901	LMFA01050546	3-Acetoxy-eicosanoic acid	-0.0807158	0.951646	-0.534057	0.958286
3371	LMFA01030832	28:5(13Z,16Z,19Z,22Z,25Z)	0.0180565	0.998917	-1.84596	0.958286
1682	LMGL03010016	TG(20:4(5Z,8Z,11Z,14Z)/18:2(9Z,12Z)/20:4(5Z,8Z,11Z,14Z)) (d5)	-2.95539	0.934761	0	NA
1911	LMGL03010018	TG(16:0/16:1(9Z)/16:1(9Z))[iso3]	-1.17828	0.959584	0.929025	0.958286
2981	LMFA07010688	Mayolene-15	1.03648	0.966744	1.41987	0.958286
1847	LMFA01050367	oct-1-en-3S-ol	-2.22019	0.934761	-0.422215	0.991265
2788	LMGL03010020	TG(16:1(9Z)/16:1(9Z)/16:1(9Z))	-1.97148	0.942347	0	NA
1249	LMGP01060009	PC(O-15:0/0:0)	1.33578	0.942801	-0.404617	0.995455
1489	LMST01010292	Herbasterol	-0.411655	0.942801	-0.171282	0.983618
392	LMFA01170008	LMFA01170008	0.359903	0.934761	0.988634	0.958286
461	LMST01010250	LMST01010250	4.52585	0.934761	-0.909315	0.960118
84	LMGP01010005	PC(16:0/18:1(9Z))	-4.73347	0.934761	1.75015	0.958286
3608	LMST02010043	estrone 3-sulfate	-0.0914043	0.943762	0.800722	0.958286
574	LMPK12060077	Stemonal	0.83056	0.934761	2.19193	0.958286
3135	LMFA01170125	Ceriporic acid B	0.0762903	0.987289	-0.397042	0.958286
893	LMFA01030581	LMFA01030581	-0.185911	0.934761	0.398408	0.958286
4340	LMFA01020279	LMFA01020279	0.243433	0.934761	0.471069	0.958286
3270	LMGL02010378	DG(14:0/16:0/0:0)[iso2]	-0.401532	0.946419	0.980729	0.958286
1959	LMFA07010689	Mayolene-17	1.16414	0.957273	1.61664	0.958286
2735	LMFA07010547	LMFA07010547	-0.578541	0.934761	-0.810274	0.962697
4472	LMFA03000014	8R,9S-cis-epoxy-10S-hydroxy-eicosa-11Z,14Z-dienoic acid.	-0.0808756	0.980726	0.0698863	0.994874
1642	LMFA07010122	Linolenyl palmitate	-1.10958	0.937246	1.91959	0.958286
351	LMFA01100008	LMFA01100008	-2.83145	0.934761	0.0876867	0.996096
1146	LMST02020001	Androsterone	-0.122672	0.934761	1.63702	0.958286
875	LMFA01020102	LMFA01020102	-0.0857514	0.966744	-0.0446859	0.998099
4696	LMGP02020098	PE(O-16:0/18:3(9Z,12Z,15Z))	-1.30957	0.946419	1.51318	0.958286
1995	LMGL02010331	DG(12:0/16:0/0:0)[iso2]	-0.325194	0.947663	3.58637	0.958286
245	LMST01010015	Cholestenone	0.573751	0.934761	2.84606	0.958286
4410	LMFA01030781	trans,trans-hepta-2,4,6-trienoic acid	0.708253	0.94642	0.690704	0.979438
101	LMFA01050386	2-deoxy-ribonic acid	-0.943983	0.949368	2.76317	0.958286
1409	LMPK15030027	5-((8Z,11Z)-heptadeca-8,11-dien-1-yl)resorcinol	0.691037	0.968928	-1.56023	0.958286
4141	LMFA01030134	LMFA01030134	-0.347288	0.934761	-0.0262247	0.999396
4933	LMPK13090016	SITS	2.47582	0.934761	2.24867	0.958286
1014	LMGP01060014	PC(O-18:0/0:0)	0.752875	0.934761	-0.121468	0.991265
1952	LMFA06000262	Triacontanal	-0.142258	0.952062	2.07106	0.958286
2954	LMGL02010012	DG(16:0/17:0/0:0)[iso2]	2.38228	0.934761	2.04187	0.958286
1958	LMSP03010064	SM(d18:2/21:0)	-1.43033	0.946419	4.86552	0.958286
242	LMGP01020147	PC(O-16:1(11Z)/2:0)	0.714608	0.964751	0.457467	0.995455
4386	LMPK12110172	Hoslundal	-0.22739	0.988782	3.07089	0.958286
4552	LMFA06000085	LMFA06000085	0.0540325	0.987369	1.69515	0.958286
3096	LMGL02010326	DG(15:0/15:0/0:0)	-2.28133	0.934761	-3.95815	0.958286
2414	LMSP01080017	Plakoside A	0.481068	0.987369	-1.85885	0.958286
3564	LMGP06010846	PI(18:2(9Z,12Z)/18:0)	-6.94732	0.934761	2.18648	0.958286
3209	LMFA01020203	LMFA01020203	-4.74428	0.934761	-1.37983	0.958286
2988	LMGL02010322	DG(12:0/16:1(9Z)/0:0)[iso2]	-3.68395	0.934761	0	NA
1339	LMST03020549	1alpha,25-dihydroxy-2alpha-(3-hydroxypropoxy)-19-norvitamin D3 / 1alpha,25-dihydroxy-2alpha-(3-hydroxypropoxy)-19-norcholecalciferol	-3.41067	0.934761	-2.42097	0.958286
2545	LMFA05000216	LMFA05000216	-1.6011	0.934761	-1.15544	0.958286
2388	LMFA01020274	LMFA01020274	0.0919463	0.934761	1.2336	0.958286
1599	LMFA08020106	N-stearoyl GABA	2.47447	0.934761	-0.633281	0.958286
2847	LMGL02010089	DG(18:2(9Z,12Z)/20:0/0:0)[iso2]	3.3893	0.934761	0.0113665	0.999396
3998	LMPK15010001	Nonylphenol	-1.90125	0.9366	0	NA
4513	LMPR0103500013	4,5-(methanoxy-2-methylethano)isolongifol-4-ene	-1.27477	0.942801	0.0318372	0.999396
2374	LMFA01020222	LMFA01020222	1.14647	0.942801	-0.51231	0.989079
3741	LMFA01020209	LMFA01020209	-0.0959952	0.946419	-0.0692913	0.997334
2009	LMGL03012661	TG(12:0/14:1(9Z)/14:1(9Z))[iso3]	-1.05246	0.953666	1.68857	0.958286
370	LMPR0104300003	(-)-Euphomine	0.210378	0.953666	0.681219	0.958286
536	LMFA07010714	2-Furanylmethyl butanoate	-0.116194	0.984275	0.84934	0.958286
1819	LMGL02010001	DG(16:0/16:0/0:0)[rac]	0.0791294	0.984275	1.47609	0.958286
1834	LMFA07030001	LMFA07030001	-0.513033	0.987369	0	NA
4329	LMPR0103020001	Ngaione (-)	-0.0226116	0.994401	-0.14054	0.958286
4687	LMGP10030022	PA(P-16:0/20:5(5Z,8Z,11Z,14Z,17Z))	0.0122409	0.994711	2.39196	0.958286
4538	LMFA01030559	LMFA01030559	-0.0313117	0.996368	1.87837	0.958286
4747	LMFA01010005	Valeric acid	1.10148	0.934941	1.90395	0.958286
4868	LMFA01030787	LMFA01030787	0.231812	0.966744	0.441394	0.979438
3157	LMGL02010309	DG(14:0/0:0/14:0) (d5)	2.06873	0.934761	0	NA
1513	LMPR04000026	30,32-dihydroxy-2b-methyl-bishomohopane	2.09008	0.934941	0	NA
3254	LMGP01060041	PC(O-20:0/0:0)	1.95351	0.943118	0	NA
1746	LMST01031113	Nebrosteroid M	-1.78143	0.934761	-2.17582	0.958286
4311	LMFA01010014	Myristic acid	0.311459	0.934761	0.322366	0.958286
1980	LMGL03013714	TG(13:0/14:1(9Z)/18:4(6Z,9Z,12Z,15Z))[iso6]	1.12238	0.934761	1.84475	0.958286
2364	LMSP0501AA60	GlcCer(d15:2(4E,6E)/22:0)	2.32881	0.934761	2.73589	0.958286
2348	LMSP0501AA38	GlcCer(d18:2/23:0)	-1.70436	0.942347	1.30306	0.960118
2379	LMFA01050367	oct-1-en-3S-ol	-0.0517098	0.949368	1.21056	0.958286
1937	LMSP03010046	SM(d18:0/17:0)	0.572375	0.986519	-0.407442	0.995455
3799	LMGL01010026	MG(0:0/20:5(5Z,8Z,11Z,14Z,17Z)/0:0)	-0.132135	0.987369	2.69236	0.958286
4795	LMFA01050007	DL-2-hydroxy valeric acid	2.964	0.934761	-0.805811	0.971505
3880	LMFA00000006	Lysine-containing siolipin	-3.48892	0.934761	2.01438	0.958286
596	LMFA07040026	LMFA07040026	0.0913029	0.987289	0.0932574	0.997334
446	LMFA01170023	LMFA01170023	4.01443	0.934761	0.0359303	0.999396
815	LMFA01020371	15:6(2Z,4E,6Z,8E,12E,14)(6Me,8Me,10Me[S],13Me)	4.71576	0.934761	0.735891	0.982365
2702	LMST01010114	Cucurbitacin P	1.26577	0.934761	2.19757	0.958286
3764	LMST01030127	6-Deoxocastasterone	-0.796766	0.966744	2.04827	0.958286
1704	LMST03020419	11alpha-ethyl-1alpha,25-dihydroxyvitamin D3 / 11alpha-ethyl-1alpha,25-dihydroxycholecalciferol	-1.06222	0.934761	-0.43882	0.958286
4680	LMGP01011360	PC(13:0/22:2(13Z,16Z))	0.0859415	0.980726	2.16243	0.958286
4711	LMPK12110158	Ficine	-0.974958	0.934761	-0.243942	0.987627
3075	LMSP0501AA54	GlcCer(d14:2(4E,6E)/18:1(9Z))	-0.149669	0.995225	2.22151	0.958286
1101	LMGP03010046	PS(12:0/14:1(9Z))	-1.71561	0.934761	-1.03009	0.960502
5105	LMPR0102070006	Aucubin	-1.58659	0.942801	2.49604	0.958286
4217	LMFA01050082	2,15-dihydroxy-pentadecylic acid	-1.27009	0.942801	0	NA
1748	LMFA08020159	Macamide	-2.32173	0.934761	-0.995029	0.977439
62	LMGL02020001	DG(O-16:0/18:1(9Z))	0.396195	0.942801	0.177477	0.958286
45	LMFA01050546	3-Acetoxy-eicosanoic acid	0.120543	0.934761	0.292594	0.958286
214	LMFA01010032	Lacceroic acid	-4.95513	0.934761	0.871355	0.978501
1120	LMGP10010049	PA(12:0/17:1(9Z))	0.386674	0.984275	-1.01109	0.958286
4724	LMPR01070280	Rhodoxanthin	0.0709609	0.975913	2.24307	0.958286
3773	LMST01040186	Theonellasterol G	-1.6521	0.934761	1.3514	0.958286
5078	LMFA01031011	hept-2-enedioic acid	0.0671578	0.949357	-0.288188	0.958286
740	LMGP02020049	PE(O-18:0/18:3(6Z,9Z,12Z))	0.0301069	0.988431	2.27404	0.958286
2352	LMSP0501AA69	GlcCer(d14:1(4E)/24:1(15Z)(2OH))	-4.91074	0.934761	1.24191	0.958716
2032	LMFA07010023	Nonadecyl palmitoleate	3.24802	0.934761	0.628689	0.958286
4591	LMGP03010723	PS(22:0/22:2(13Z,16Z))	0.753216	0.980726	0.49714	0.98387
2787	LMFA01050367	oct-1-en-3S-ol	-0.275446	0.934761	-0.602327	0.958286
4934	LMPK02000053	Laurenenyne A	-0.156847	0.994711	2.03163	0.958286
2382	LMGL03010233	TG(17:1(9Z)/17:2(9Z,12Z)/20:0)[iso6]	-4.85128	0.934761	-0.175673	0.998959
1368	LMSP01080007	(4E,6E,d14:2) sphingosine	1.99525	0.934761	0.121367	0.981395
894	LMFA01030191	Alepric acid	-0.352608	0.942347	0.0891463	0.997334
5110	LMFA07070080	Malonylcarnitine	0.0511424	0.996309	-0.145014	0.997334
4658	LMPK12020212	5-O-Methyl-8-prenylafzelechin-4beta-ol	0.457314	0.967345	2.39198	0.958286
4681	LMFA01010046	Palmitic acid(d3)	0.634382	0.972897	-0.134156	0.998959
50	LMGP06010847	PI(18:2(9Z,12Z)/16:0)	-0.536991	0.988027	4.7211	0.958286
2530	LMFA07070036	3-hydroxyarachidonoylcarnitine	-5.01466	0.934761	0.211286	0.998099
4255	LMFA02000019	LMFA02000019	-0.597926	0.934761	-0.710232	0.958286
4667	LMGP06010007	PI(16:0/16:0)	-0.396472	0.934761	-0.13332	0.958286
36	LMPR0103490002	8beta-Hydroxy-3-longipinen-5-one	-0.0323987	0.984275	0.381618	0.958286
4768	LMFA01100037	LMFA01100037	1.49828	0.934761	-1.04124	0.958286
2548	LMGP01010585	PC(16:0/18:2(10E,12Z))	-3.24406	0.934761	2.06593	0.958286
5146	LMFA05000672	Lentialexin	-0.141809	0.967345	-0.374946	0.958286
2022	LMGL02010331	DG(12:0/16:0/0:0)[iso2]	-0.966895	0.934761	1.2126	0.958286
3888	LMFA07070040	3-hydroxyeicosanoylcarnitine	-0.412069	0.934761	-0.139089	0.958286
3731	LMSP01080047	Penazetidine A	4.30849	0.934761	2.19073	0.958286
1930	LMSP0501AA25	GlcCer(d18:0/26:0)	-0.703096	0.935799	2.61896	0.958286
4051	LMFA03060094	20-hydroxy-eicosatetraenoic acid	-0.128855	0.934761	1.97604	0.958286
3714	LMGP01011360	PC(13:0/22:2(13Z,16Z))	2.3653	0.934941	2.02342	0.958286
4310	LMFA01120001	LMFA01120001	0.21871	0.946419	0.718079	0.958286
2961	LMFA05000059	LMFA05000059	0.911712	0.957273	1.89905	0.958286
4683	LMGP02040015	LMGP02040015	0.0163826	0.994459	2.34827	0.958286
156	LMFA01030503	LMFA01030503	1.13292	0.934761	0.218847	0.986181
5129	LMFA05000130	n-octanol	-1.30616	0.934761	-1.73163	0.958286
742	LMGP06010032	PI(12:0/21:0)	-0.204367	0.944604	0.755557	0.958286
1990	LMFA12000236	LMFA12000236	-0.0276325	0.995225	2.1105	0.958286
154	LMFA01060181	3-oxohexacosanoic acid	4.10143	0.934761	0.0801977	0.998099
185	LMGL02010379	DG(14:0/16:1(9Z)/0:0)[iso2]	-0.551706	0.946419	3.81395	0.958286
1736	LMST01040205	Stigmastanyl glucoside	-0.882876	0.934761	3.08402	0.958286
5131	LMFA05000120	LMFA05000120	-0.322824	0.976944	0.915105	0.958286
295	LMFA03000012	Dichotellate A	-0.0111742	0.988431	0.402996	0.958286
4067	LMFA03010007	PGD2-d4	-0.0175004	0.996162	-0.0899368	0.995455
2466	LMGL03010306	TG(17:2(9Z,12Z)/17:2(9Z,12Z)/20:1(11Z))[iso3]	-6.80208	0.934761	0.437701	0.995455
2997	LMSP02020018	Cer(d18:0/h26:0)	1.45571	0.947663	6.1553	0.958286
3853	LMPR01070124	Isorenieratene/ (Leprotene)	-3.12649	0.934761	-0.0994488	0.999396
1709	LMPK12050018	Formononetin 7-O-rutinoside	-2.70951	0.934761	1.37312	0.958286
1906	LMST03020546	1alpha,25-dihydroxy-19-nor-22-oxavitamin D3 / 1alpha,25-dihydroxy-19-nor-22-oxacholecalciferol	-2.67406	0.934761	-0.475003	0.977439
3704	LMPR0102070002	Secologanin	-0.165274	0.934761	0.611353	0.958286
24	LMFA01050186	Turpetholic acid B	0.185554	0.934761	-0.0603176	0.986181
408	LMFA01020275	LMFA01020275	0.255115	0.934761	0.0825615	0.982653
4601	LMFA01070027	8,9-Epoxy-2Z-decene-4,6-diynoic acid	0.389489	0.934761	0.877966	0.958286
1514	LMGL02010019	DG(16:1(9Z)/17:2(9Z,12Z)/0:0)[iso2]	1.66209	0.934761	3.55622	0.958286
1534	LMFA01030826	30:4(15Z,18Z,21Z,24Z)	2.19341	0.934761	-0.088038	0.999396
601	LMFA06000111	LMFA06000111	2.26876	0.934761	2.15649	0.958286
4131	LMPR01090016	all-trans-retinyl linolate	3.53058	0.934761	-3.74406	0.958286
3323	LMGP10020005	PA(O-16:0/14:1(9Z))	4.57066	0.934761	0	NA
2079	LMGL03011865	TG(20:0/20:3(8Z,11Z,14Z)/22:3(10Z,13Z,16Z))[iso6]	-2.01463	0.942347	-1.37195	0.958286
4418	LMPK12050001	LMPK12050001	-1.33855	0.946419	1.5899	0.958286
4419	LMSP01080007	(4E,6E,d14:2) sphingosine	-0.858262	0.947689	-1.01265	0.958286
32	LMGP06050006	PI(20:4(5Z,8Z,11Z,14Z)/0:0)	-0.645694	0.969562	-1.06423	0.986181
2850	LMFA01010038	LMFA01010038	0.222565	0.988782	1.14809	0.958286
847	LMPK12120016	LMPK12120016	0.186365	0.991708	4.49481	0.958286
1382	LMFA07010327	LMFA07010327	0.748925	0.934761	-1.3353	0.958286
4435	LMFA01010008	Caprylic acid	1.25596	0.934908	-2.649	0.958286
4176	LMGP01060028	PC(O-16:1(11Z)/0:0)	3.80579	0.934761	4.63383	0.958286
1657	LMFA01010001	Palmitic acid	0.223598	0.993051	0	NA
557	LMFA07070031	2-Hexenoylcarnitine	-2.88411	0.934761	0.318047	0.998099
2105	LMFA08010013	Cerulenin	0.147327	0.994711	2.35212	0.958286
2693	LMFA01030721	LMFA01030721	-3.98378	0.934761	3.02317	0.958286
3547	LMST01030125	3-Dehydro-6-deoxoteasterone	-3.61608	0.934761	-1.18725	0.958286
447	LMGP01010504	PC(14:0/2:0)	-0.849827	0.965636	1.30479	0.958286
1273	LMST04010192	LMST04010192	0.0511799	0.995225	-0.170803	0.980337
1573	LMGP01070013	PC(P-20:0/0:0)	2.73385	0.934761	0	NA
5142	LMPK12010438	LMPK12010438	3.26707	0.934761	-0.423254	0.997517
3280	LMGL02010108	DG(18:3(9Z,12Z,15Z)/20:1(11Z)/0:0)[iso2]	-4.40776	0.934761	1.44428	0.960118
2987	LMGP04020058	PG(O-20:0/19:1(9Z))	4.05667	0.934761	3.06455	0.958286
1799	LMGP04010036	PG(16:0/20:4(5Z,8Z,11Z,14Z))	4.50034	0.934761	2.05679	0.958286
2969	LMGP10020034	PA(O-18:0/19:1(9Z))	5.92471	0.934761	0.505629	0.995455
2837	LMST03020658	3-Fluoro-9,10-secocholesta-5,7,10(19)-triene	-0.672015	0.966708	-2.36977	0.958286
4866	LMST03020008	(6RS)-22-oxo-23,24,25,26,27-pentanorvitamin D3 6,19-sulfur dioxide adduct / (6RS)-22-oxo-23,24,25,26,27-pentanorcholecalciferol 6,19-sulfur dioxide adduct	-0.392638	0.987369	-1.38912	0.962939
452	LMSP03010029	SM(d18:1/18:1(9Z))	-2.13023	0.934941	-7.40687	0.958286
3721	LMFA08040038	Eicosanoyl-EA	0.292385	0.934761	-0.0249274	0.998828
1392	LMGP04010045	PG(18:2(9Z,12Z)/22:6(4Z,7Z,10Z,13Z,16Z,19Z))	-5.51318	0.934761	1.32227	0.958286
2584	LMGP03050012	PS(20:0/0:0)	-4.17438	0.934761	0.75828	0.987627
4000	LMST01010262	LMST01010262	-5.21264	0.934761	-2.14597	0.958286
2536	LMFA12000309	LMFA12000309	-4.81311	0.934761	-2.08865	0.958286
799	LMGP06010723	PI(22:1(11Z)/22:4(7Z,10Z,13Z,16Z))	-2.74136	0.934761	1.59945	0.958286
5132	LMFA01010001	Palmitic acid	-1.96749	0.934761	-0.857048	0.958286
1011	LMFA01010010	Capric acid	0.334236	0.934761	1.37267	0.958286
4159	LMPK12050036	Psoralenol	2.71815	0.934761	0	NA
2549	LMGP01010504	PC(14:0/2:0)	0.994855	0.953812	-1.871	0.958286
705	LMGL05010016	MGDG(20:5(5Z,8Z,11Z,14Z,17Z)/18:4(6Z,9Z,12Z,15Z))	-0.0553695	0.985274	1.10867	0.958286
58	LMGL02010356	DG(13:0/17:0/0:0)[iso2]	-0.0345622	0.995225	1.15686	0.958286
4929	LMSP02020009	Cer(d18:0/20:0)	0	NA	-2.13508	0.958286
2927	LMFA07010021	Heptadecyl palmitoleate	1.70882	0.942801	4.3127	0.958286
3852	LMPK12020241	Kazinol B	1.41126	0.946419	4.30975	0.958286
425	LMFA05000518	LMFA05000518	-1.68929	0.934761	-0.384085	0.958286
749	LMGP06010819	PI(22:0/12:0)	-0.771664	0.934761	0.505724	0.958286
4637	LMGP04010027	PG(18:0/14:0)	-0.260856	0.942801	0.653152	0.958286
2196	LMST04010019	LMST04010019	1.08715	0.934941	0.344446	0.994537
3707	LMFA07030011	Type IV cyanolipid 20:2 ester	-0.515412	0.985271	0.0662977	0.999396
5149	LMFA05000030	LMFA05000030	-0.291754	0.988027	1.02102	0.958286
774	LMST03010067	7-Dehydrocholesterol-3-sulfate ester	0.33265	0.984275	0.280121	0.980337
4342	LMFA01020371	15:6(2Z,4E,6Z,8E,12E,14)(6Me,8Me,10Me[S],13Me)	-0.722819	0.973051	1.54654	0.958286
5147	LMFA05000173	LMFA05000173	0.418086	0.984275	1.5425	0.958286
1317	LMFA01010031	LMFA01010031	3.05955	0.934761	3.44514	0.958286
2629	LMFA07070031	2-Hexenoylcarnitine	0.395368	0.987369	-0.363543	0.983618
374	LMFA01030284	LMFA01030284	-0.0204034	0.994711	-0.000767864	0.999396
2937	LMFA01010033	Psyllic acid	-0.173156	0.994711	-1.55632	0.960118
3487	LMST04010164	LMST04010164	0.00756451	0.999687	2.59051	0.958286
2470	LMSP0501AA21	GlcCer(d18:0/22:0)	-4.05366	0.934761	2.45328	0.958286
422	LMFA01010019	Nonadecylic acid	-2.21281	0.934761	0.0769462	0.995455
3683	LMGL02010019	DG(16:1(9Z)/17:2(9Z,12Z)/0:0)[iso2]	-4.5968	0.934761	1.47042	0.958286
2522	LMST04010146	LMST04010146	0.208122	0.934761	-0.0223598	0.998099
974	LMFA01030721	LMFA01030721	0.0811168	0.987369	0.82895	0.958286
5148	LMPK13010001	Orsellinic acid	0.495908	0.973051	0.797686	0.958286
732	LMGP10010818	PA(22:6(4Z,7Z,10Z,13Z,16Z,19Z)/14:0)	-0.195586	0.934761	2.23271	0.958286
3054	LMFA01010037	LMFA01010037	0.693567	0.971934	0.434554	0.958286
752	LMGP10010274	PA(17:1(9Z)/22:4(7Z,10Z,13Z,16Z))	-0.390379	0.934761	2.32251	0.958286
586	LMFA01030721	LMFA01030721	-0.166624	0.934761	0.110194	0.966206
4752	LMFA06000025	LMFA06000025	0.0741262	0.934761	0.232183	0.980337
4790	LMFA05000468	LMFA05000468	-0.478187	0.934761	-0.60991	0.958286
2802	LMFA01020333	Mycolipanolic acid (C26)	-0.188517	0.934761	-0.798926	0.958286
1086	LMGP01020019	PC(O-14:0/2:0)	-3.2234	0.934761	0.687605	0.958286
1468	LMGP01020039	PC(O-16:0/18:2(9Z,12Z))	-3.09411	0.934761	1.01992	0.983618
5135	LMFA05000021	LMFA05000021	-0.942282	0.934761	0.275383	0.966206
455	LMFA01020274	LMFA01020274	-0.374776	0.934761	-0.323401	0.958286
4498	LMFA01031036	Nemotinic acid	0.329406	0.934761	-0.519674	0.958286
1982	LMST03020627	2alpha-(3-Hydroxypropyl)-1alpha,25-dihydroxy-19-norvitamin D3	0.602921	0.984275	-1.20528	0.958286
398	LMFA01050440	(2R,3R,4R)-2-Amino-4-hydroxy-3-methylpentanoic acid	0.250947	0.934761	-0.138107	0.983993
2991	LMSP02040002	1-O-myristoyl-Cer(d18:1/16:0)	5.0675	0.934761	0	NA
969	LMFA07070021	(7Z,10Z)-hexadecadienoylcarnitine	0.0781176	0.988027	0.682412	0.958286
417	LMFA05000124	LMFA05000124	-0.749393	0.934761	-0.0722228	0.997629
5145	LMFA12000043	LMFA12000043	-0.885439	0.949368	-1.13823	0.958286
49	LMST03020627	2alpha-(3-Hydroxypropyl)-1alpha,25-dihydroxy-19-norvitamin D3	-0.438297	0.934761	0.288092	0.965395
4924	LMFA07010766	4,6-Decadiyn-1-ol isovalerate	0.610929	0.934761	4.25776	0.958286
3930	LMFA02020009	cis-Jasmone	3.02106	0.934761	-0.0646382	0.995455
3059	LMSP02030002	Cer(t18:0/24:0(2OH))	-1.46682	0.946419	3.41955	0.958286
1970	LMGP01020033	PC(O-16:0/18:0)	-0.222761	0.994459	3.29147	0.958286
986	LMFA05000603	1-hydroxy-5-phenyl-3-pentanone	-0.154106	0.972897	-0.109517	0.986181
3770	LMST03020549	1alpha,25-dihydroxy-2alpha-(3-hydroxypropoxy)-19-norvitamin D3 / 1alpha,25-dihydroxy-2alpha-(3-hydroxypropoxy)-19-norcholecalciferol	0.838273	0.934761	0.177038	0.997334
5111	LMFA01170098	Aminoadipic acid	-0.248605	0.988027	1.33238	0.958286
256	LMGP01010764	PC(18:0/18:2(10Z,12Z))	-1.73318	0.934761	2.08257	0.958286
3090	LMGP03010040	PS(18:0/22:6(4Z,7Z,10Z,13Z,16Z,19Z))	2.43433	0.934761	1.0791	0.960118
18	LMFA01050098	Digitoxic acid	-0.106311	0.987369	0.133707	0.993105
3025	LMSP02010010	Cer(d18:1/26:1(17Z))	0.992496	0.969801	4.2836	0.958286
4672	LMFA01050020	2-hydroxy caprylic acid	-0.332508	0.958792	0.17815	0.998099
186	LMGP02020095	PE(O-16:0/20:5(5Z,8Z,11Z,14Z,17Z))	0.158217	0.996162	3.18015	0.958286
4545	LMSP0503AA08	LMSP0503AA08	0.560567	0.942801	1.91002	0.958286
3718	LMGL02010222	DG(19:0/22:2(13Z,16Z)/0:0)[iso2]	4.44472	0.934761	0.246702	0.958286
751	LMFA07040024	LMFA07040024	0.0709298	0.982206	0.0669361	0.996096
5138	LMFA05000103	LMFA05000103	-1.68245	0.934761	-0.455469	0.958286
220	LMFA07010152	Linoleyl stearate	0.902591	0.954688	2.67157	0.958286
366	LMFA01030138	7,10,13-hexadecatrienoic acid	0.0760462	0.957273	0.0168138	0.998959
1935	LMFA01040036	LMFA01040036	-0.626949	0.934761	-0.380673	0.958286
1303	LMFA01050212	LMFA01050212	-1.37958	0.942347	-1.63758	0.958286
4661	LMGP01010764	PC(18:0/18:2(10Z,12Z))	-0.832651	0.934761	2.21283	0.958286
5128	LMFA01030943	(2Z,4Z)-2-hydroxyhexa-2,4-dienoic acid	0.202922	0.934761	-0.162916	0.958286
910	LMGP10010001	PA(12:0/13:0)	1.11373	0.949357	0.480718	0.989091
3447	LMFA01010024	Lignoceric acid	3.06463	0.934761	0	NA
5140	LMFA05000468	LMFA05000468	-1.20079	0.934761	-0.210274	0.95944
2195	LMST01040153	cyasterone	1.37041	0.946419	-5.38286	0.958286
2955	LMFA01010034	Gheddic acid	-1.44428	0.943762	1.80917	0.958286
1688	LMGL02010409	DG(14:1(9Z)/18:2(9Z,12Z)/0:0)[iso2]	-2.38424	0.934761	-0.103449	0.999346
2894	LMGL02010358	DG(13:0/17:2(9Z,12Z)/0:0)[iso2]	-1.71021	0.934761	1.96555	0.958286
2496	LMSP0501AA08	GlcCer(d18:1/24:1(15Z))	-1.69846	0.934761	-6.50306	0.958286
2198	LMFA01050514	Hypusine	-0.97506	0.934761	-0.978153	0.958286
2046	LMFA01010036	Hexatriacontylic acid	1.91899	0.934761	-2.98501	0.958286
4009	LMSP02010055	Cer(d14:2(4E,6E)/20:1(11Z))	2.27168	0.934761	-1.22496	0.959763
5104	LMFA01020395	S-(2-carboxypropyl)-Cysteamine	4.22538	0.934761	3.84976	0.958286
3823	LMGL02010194	DG(18:0/22:4(7Z,10Z,13Z,16Z)/0:0)[iso2]	1.73996	0.942801	2.6482	0.958286
1290	LMST01031126	Campesteryl glucoside	0.86208	0.958792	2.41162	0.958286
413	LMFA11000040	LMFA11000040	-0.605929	0.975579	-1.33379	0.958286
4597	LMST03020102	25-hydroxy-23,23,24,24-tetradehydrovitamin D3 / 25-hydroxy-23,23,24,24-tetradehydrocholecalciferol	-1.77311	0.934761	-3.70319	0.958286
2077	LMFA11000335	LMFA11000335	1.48384	0.934761	-0.961649	0.965395
3724	LMGL02010016	DG(16:1(9Z)/17:1(9Z)/0:0)[iso2]	-1.64708	0.934761	0.416629	0.995455
1737	LMSP02010003	Cer(d18:1/18:1(9Z))	-1.9539	0.934941	1.2924	0.958286
4102	LMFA01020333	Mycolipanolic acid (C26)	1.32014	0.934761	0.307489	0.997334
3145	LMFA05000030	LMFA05000030	-4.2373	0.934761	-4.05181	0.958286
4025	LMPK12120441	Dihydrocordoin	-3.19885	0.934761	-0.197424	0.998828
4741	LMGP01011326	PC(12:0/18:4(6Z,9Z,12Z,15Z))	0.95285	0.934761	0.855308	0.977439
1481	LMFA01050052	LMFA01050052	1.18567	0.934761	0.174096	0.998887
1521	LMGP04010022	PG(14:0/16:0)	1.50835	0.934761	3.30355	0.958286
3808	LMFA01050075	LMFA01050075	0.777813	0.946419	0.774572	0.980337
3595	LMFA01020334	Mycolipanolic acid (C27)	-0.957918	0.953352	2.34159	0.958286
4118	LMFA01010018	Stearic acid	0.548894	0.956791	-0.936904	0.971653
3464	LMGP04020029	PG(O-18:0/18:3(6Z,9Z,12Z))	1.05797	0.956791	4.68273	0.958286
2398	LMSP0501AA08	GlcCer(d18:1/24:1(15Z))	0.894056	0.958946	0.297591	0.998099
415	LMFA01030193	Acrylic acid	0.458651	0.980726	-0.652441	0.977439
4576	LMGP10010020	PA(6:0/6:0)	0.195108	0.988431	1.41958	0.958286
2111	LMFA06000070	LMFA06000070	-0.0173778	0.994401	-0.217943	0.958286
1500	LMSP03010040	SM(d16:1/18:1)	0.0776521	0.995591	3.75241	0.958286
2445	LMGL03012654	TG(12:0/12:0/22:2(13Z,16Z))[iso3]	-1.31776	0.946419	-1.26886	0.958286
4815	LMFA05000672	Lentialexin	-0.145395	0.988782	-0.812322	0.965395
251	LMSP0501AA66	GlcCer(d14:1(4E)/22:0(2OH))	-1.17456	0.946419	-0.887	0.971981
4830	LMSP0501AA07	GlcCer(d18:1/22:0)	-5.38213	0.934761	-4.43082	0.958286
2442	LMGL03010140	TG(17:2(9Z,12Z)/17:2(9Z,12Z)/18:1(9Z))[iso3]	-5.23284	0.934761	-0.235985	0.998099
4828	LMFA01170040	Hexacosanedioic acid	-4.53829	0.934761	-6.10596	0.958286
4827	LMSP01080017	Plakoside A	-3.94692	0.934761	-4.62225	0.958286
4824	LMSP0501AA37	GlcCer(d18:2/22:0)	-3.93557	0.934761	-5.16132	0.958286
3032	LMSP03010049	SM(d18:0/18:2)	-3.6943	0.934761	1.89792	0.958286
4838	LMFA13010008	LMFA13010008	-3.19003	0.934761	-1.16854	0.977439
4831	LMSP0501AA08	GlcCer(d18:1/24:1(15Z))	-3.04826	0.934761	-4.55842	0.958286
623	LMGL03012617	1,2,3-tricaprinoyl-glycerol	-2.81421	0.934761	-5.60087	0.958286
4832	LMGL03010117	TG(17:2(9Z,12Z)/17:2(9Z,12Z)/18:0)[iso3]	-2.58436	0.934761	-2.79386	0.958286
1763	LMPR0102070005	Deoxyloganin	-2.48012	0.934761	-0.466152	0.995455
1739	LMST01031113	Nebrosteroid M	-2.37207	0.934761	0.384495	0.995455
4826	LMST01040224	22:2-Glc-Sitosterol	-2.07851	0.934761	-5.6129	0.958286
4022	LMFA01030826	30:4(15Z,18Z,21Z,24Z)	-1.74348	0.934761	4.32973	0.958286
614	LMFA01050262	LMFA01050262	-1.52639	0.934761	0.799395	0.980337
3777	LMGL02010019	DG(16:1(9Z)/17:2(9Z,12Z)/0:0)[iso2]	-1.50416	0.934761	3.42931	0.958286
1144	LMFA01030692	LMFA01030692	-0.974249	0.934761	2.2831	0.958286
727	LMFA01031086	2E,4E,6E,12E-Tetradecatetraene-8,10-diynoic acid	0.746737	0.934761	0.157803	0.958286
1331	LMFA01060201	13-keto-9Z-octadecenoic acid	1.15688	0.934761	-0.909227	0.987525
3824	LMFA05000198	LMFA05000198	1.16404	0.934761	0.358908	0.997334
3756	LMFA01070012	LMFA01070012	1.21964	0.934761	3.22626	0.958286
3590	LMGP04010074	PG(13:0/17:1(9Z))	1.34185	0.934761	4.7688	0.958286
3008	LMGP06020071	PI(O-20:0/16:0)	1.43556	0.934761	6.06169	0.958286
1510	LMPK12110571	Quercetin 3-alpha-L-arabinopyranosyl-(1->6)-(2''-(E)-p-coumaroylglucoside)	1.44774	0.934761	3.16143	0.958286
3501	LMSP03020066	PE-Cer(d14:2(4E,6E)/16:0(2OH))	1.51435	0.934761	3.21237	0.958286
3609	LMPK12010298	Bisdemalonylsalviadelphin	1.6236	0.934761	4.7954	0.958286
2081	LMST01020081	20:3 Stigmasteryl ester	1.782	0.934761	-1.92595	0.958286
4532	LMSP01080035	Obscuraminol A	1.78381	0.934761	2.90906	0.958286
4401	LMGP06010057	PI(13:0/22:1(11Z))	1.80064	0.934761	-2.15047	0.958286
4357	LMFA08010005	decanamide	1.80966	0.934761	1.93757	0.958286
907	LMFA12000327	LMFA12000327	2.15469	0.934761	-2.40126	0.958286
3687	LMST01010052	5alpha,6beta-dihydroxycholestanol	2.16152	0.934761	0.0367371	0.998959
5122	LMFA08010014	(R)-dihydrolipoamide	2.26911	0.934761	1.95865	0.958286
436	LMFA01170074	(2S,3S)-2-hydroxytridecane-1,2,3-tricarboxylic acid	2.47195	0.934761	2.71704	0.958286
2957	LMGL01010007	MG(20:0/0:0/0:0)[rac]	-1.75172	0.934941	1.15057	0.958286
1358	LMFA01030826	30:4(15Z,18Z,21Z,24Z)	-0.821182	0.934941	2.27997	0.958286
4829	LMGL02010246	DG(20:3(8Z,11Z,14Z)/22:3(10Z,13Z,16Z)/0:0)[iso2]	1.77028	0.942801	-5.18899	0.958286
1610	LMPR01070182	Deinoxanthin	-1.05485	0.946419	6.80083	0.958286
880	LMFA03010191	PGD2-dihydroxypropanylamine	-0.686357	0.946419	-0.120148	0.995455
1853	LMST01010382	22:3-Glc-cholesterol	-1.14711	0.949357	-1.1006	0.980337
5009	LMFA01050532	Fuconic acid	0.23207	0.949357	0.0438698	0.998959
612	LMFA01050378	3S,4-dihydroxy-butyric acid	-0.211149	0.956154	-0.446068	0.958286
3189	LMGL02010432	DG(15:0/18:1(9Z)/0:0)[iso2]	0.210451	0.966744	0.760959	0.958286
3271	LMGP01011028	PC(20:0/22:6(4Z,7Z,10Z,13Z,16Z,19Z))	-0.498705	0.972897	-1.20924	0.973391
1431	LMFA08020123	N-palmitoyl alanine	0.170017	0.976944	1.20005	0.973024
393	LMFA13010043	LMFA13010043	0.0620274	0.980726	0.0260055	0.998099
2498	LMSP01080017	Plakoside A	-0.44983	0.987236	-1.64844	0.958716
4018	LMFA01050052	LMFA01050052	-0.199682	0.98926	-0.279184	0.993105
1708	LMGP03020058	PS(O-20:0/19:1(9Z))	-0.0779266	0.996162	0.756322	0.994874
1400	LMGP01011896	PC(20:3(8Z,11Z,14Z)/22:6(4Z,7Z,10Z,13Z,16Z,19Z))	0	NA	1.80121	0.958286
4800	LMFA13010004	LMFA13010004	-2.99869	0.934761	-4.31971	0.958286
1818	LMSP02020016	Cer(d18:0/14:0)	-2.52892	0.934761	2.56487	0.958286
1346	LMFA01070025	3-Acetoxystearic acid	1.55331	0.934761	1.25258	0.960782
1548	LMGP04110004	LMGP04110004	1.64728	0.934761	2.15203	0.958286
1836	LMGP01020125	PC(O-20:0/22:0)	2.64028	0.934761	3.44029	0.958286
2958	LMGL03010004	TG(16:0/16:0/18:0)	6.20726	0.934761	0.283487	0.998649
2915	LMGL03013294	TG(12:0/15:0/22:6(4Z,7Z,10Z,13Z,16Z,19Z))[iso6]	-1.02472	0.946419	4.45466	0.958286
1830	LMPK12010140	LMPK12010140	1.08158	0.946419	-0.922545	0.958286
4198	LMGP10010079	PA(13:0/18:4(6Z,9Z,12Z,15Z))	-0.751026	0.962012	-2.20838	0.958286
4530	LMFA08020079	N-palmitoyl glycine	0.577743	0.976944	1.97671	0.958286
2099	LMFA11000042	LMFA11000042	0.399399	0.983934	3.26744	0.958286
1465	LMFA01050077	2-hydroxy behenic	0.38518	0.987369	3.1177	0.958286
3169	LMGL02040001	DG(P-14:0/18:1(9Z))	-0.111538	0.988027	-1.86857	0.958286
2399	LMSP0501AA81	GlcCer(d16:2(4E,6E)/24:0(2OH))	-0.249365	0.992532	1.92711	0.958286
3592	LMGP10010024	PA(18:0/20:4(5Z,8Z,11Z,14Z))	1.48675	0.934761	3.75207	0.958286
919	LMFA01050211	LMFA01050211	1.75098	0.934761	-2.87498	0.958286
4738	LMGP10010085	PA(13:0/20:5(5Z,8Z,11Z,14Z,17Z))	2.13466	0.934761	5.14193	0.958286
1216	LMFA05000532	LMFA05000532	3.60418	0.934761	-1.15493	0.958286
2372	LMST01010015	Cholestenone	0.212874	0.959584	3.13092	0.958286
4187	LMGP02020021	PE(O-16:0/12:0)	-0.18052	0.992339	0.0481211	0.999396
427	LMFA01050386	2-deoxy-ribonic acid	0.622686	0.980726	2.84521	0.958286
3416	LMFA07070026	(9Z,12Z)-3-hydroxyhexadecadienoylcarnitine	-1.23322	0.934761	-3.23028	0.958286
2908	LMFA01031111	25Z-Tetratriacontenoic acid	-0.974668	0.936672	3.49411	0.958286
2055	LMGL03010864	TG(17:1(9Z)/20:3(8Z,11Z,14Z)/20:3(8Z,11Z,14Z))[iso3]	1.83394	0.942801	0.517118	0.995455
5094	LMFA05000013	Depdecin	1.22765	0.942801	3.73912	0.958286
1696	LMGL02010199	DG(20:1(11Z)/21:0/0:0)[iso2]	-1.8467	0.934761	-3.19537	0.958286
426	LMFA03010139	Tetranor-PGFM	1.16988	0.947663	1.94327	0.958286
3666	LMFA01020224	LMFA01020224	-0.287435	0.934761	-0.603352	0.958286
1905	LMSP02020012	Cer(d18:0/24:0)	1.38861	0.946419	3.00847	0.958286
2058	LMGL03010099	TG(17:1(9Z)/17:2(9Z,12Z)/18:0)[iso6]	2.86108	0.934761	2.69762	0.958286
3907	LMPR0104050011	dehydroabietadienal	-1.10986	0.946419	3.99255	0.958286
4017	LMFA01050052	LMFA01050052	-1.77804	0.934761	1.1612	0.960118
4306	LMGP03050007	PS(20:4(5Z,8Z,11Z,14Z)/0:0)	0.34376	0.981592	-1.63831	0.958286
2358	LMSP0501AB19	LacCer(d18:0/26:0)	0.413194	0.987369	-2.43955	0.958286
4347	LMFA01030703	LMFA01030703	0.0164804	0.998917	2.11805	0.958286
304	LMFA01030943	(2Z,4Z)-2-hydroxyhexa-2,4-dienoic acid	0.156959	0.934761	0.163686	0.958286
2919	LMGL03013214	TG(12:0/14:0/17:1(9Z))[iso6]	-0.98591	0.934761	6.06088	0.958286
882	LMPK12020230	LMPK12020230	1.67212	0.934761	3.69495	0.958286
1180	LMPK15040005	6-((8Z,11Z,14Z)-heptadeca-8,11,14-trien-1-yl)salicylic acid	-0.298969	0.956355	-1.38883	0.966206
2836	LMGL03011357	TG(18:1(9Z)/20:0/22:3(10Z,13Z,16Z))[iso6]	-1.94673	0.934761	-0.892777	0.989194
494	LMST01040209	22:0-Glc-Sitosterol	-8.23303	0.934761	-3.96214	0.958286
3510	LMPK04000040	Epothilone A	-3.80038	0.934761	1.56552	0.958286
4818	LMSP0501AA06	GlcCer(d18:1/20:0)	-3.01526	0.934761	-5.85939	0.958286
992	LMGP01010380	PC(10:0/10:0)	-2.33695	0.934761	2.69899	0.958286
3136	LMSP02010082	Cer(d15:2(4E,6E)/22:0(2OH))	-1.67083	0.934761	7.1401	0.958286
2879	LMGL02010430	DG(15:0/17:2(9Z,12Z)/0:0)[iso2]	-1.39847	0.934761	2.24601	0.958286
4703	LMFA05000125	LMFA05000125	-1.32416	0.934761	2.57671	0.958286
4117	LMFA01010017	Margaric acid	-1.26845	0.934761	1.30966	0.958286
1406	LMGP04010224	PG(16:1(9Z)/22:2(13Z,16Z))	1.36432	0.934761	0.958481	0.983618
2938	LMFA07010129	Palmityl linoleate	1.37158	0.934761	0.873596	0.991265
2150	LMSP03010007	SM(d18:1/24:1(15Z))	1.40782	0.934761	-1.82281	0.958286
3102	LMGP01020100	PC(O-18:0/20:4(5E,8E,11E,14E))	1.41955	0.934761	4.16155	0.958286
1498	LMPK12110792	Chrysoeriol 7-(3'',6''-di-(E)-p-coumaroylglucoside)	1.44383	0.934761	3.44807	0.958286
3151	LMGP01011130	PC(23:0/18:0)	1.52197	0.934761	-0.685802	0.995455
1206	LMSP02020019	Cer(d18:0/h17:0)	1.53728	0.934761	3.06153	0.958286
2849	LMGL02010189	DG(20:0/21:0/0:0)[iso2]	1.67153	0.934761	0.23846	0.998959
1015	LMFA08010005	decanamide	1.83507	0.934761	2.11346	0.958286
1366	LMFA08030004	LMFA08030004	2.44574	0.934761	-0.241363	0.998887
728	LMFA03000014	8R,9S-cis-epoxy-10S-hydroxy-eicosa-11Z,14Z-dienoic acid.	2.62374	0.934761	-1.0906	0.958286
3166	LMGL02010318	DG(18:0/0:0/18:0) (d5)	2.8224	0.934761	-3.63027	0.958286
1706	LMGP01040098	LMGP01040098	2.84923	0.934761	2.96347	0.958286
2976	LMST02030210	LMST02030210	3.16737	0.934761	4.65861	0.958286
3842	LMGL02010098	DG(18:3(9Z,12Z,15Z)/20:0/0:0)[iso2]	4.32314	0.934761	-1.09939	0.980337
4926	LMFA01050228	LMFA01050228	0.142887	0.934941	0.48293	0.958286
248	LMST01010015	Cholestenone	-0.494832	0.935799	2.41161	0.958286
2007	LMGL02020001	DG(O-16:0/18:1(9Z))	-1.12982	0.942347	2.34025	0.958286
2948	LMFA12000005	hentriacontan-16-one	0.48442	0.942347	2.05582	0.958286
1044	LMFA01020332	Mycolipanolic acid (C24)	0.805344	0.942752	2.30006	0.958286
5137	LMFA05000010	LMFA05000010	1.48664	0.942801	-0.779962	0.977439
3619	LMGP02010609	PE(17:2(9Z,12Z)/20:0)	1.3322	0.943762	3.66405	0.958286
1897	LMGP01010665	PC(16:0/26:2(5Z,9Z))	1.74756	0.943762	2.40001	0.958286
5095	LMFA01010004	Butyric acid	1.25827	0.946419	1.3413	0.958286
3248	LMST01010380	22:1-Glc-cholesterol	1.29631	0.946419	0.137015	0.999396
3037	LMGL03012629	TG(12:0/12:0/14:1(9Z))[iso3]	-1.0366	0.973633	-1.7505	0.958286
404	LMGP04010091	PG(13:0/22:4(7Z,10Z,13Z,16Z))	-0.292496	0.976039	-2.01409	0.958286
1810	LMSP02020010	Cer(d18:0/22:0)	-0.691546	0.980726	2.50225	0.958286
1878	LMST01010101	Dormatinol	-0.674726	0.980726	0.413148	0.997334
971	LMFA01100005	LMFA01100005	-0.0804498	0.981813	-0.122493	0.977439
5150	LMFA05000709	5,6-undecadien-8,10-diyn-1-ol	0.367647	0.983934	1.32952	0.958286
345	LMST02010039	Estradiol valerate	0.183382	0.987369	1.10001	0.979827
2043	LMGL03010543	TG(17:2(9Z,12Z)/18:3(9Z,12Z,15Z)/20:2(11Z,14Z))[iso6]	-0.365992	0.987411	2.26286	0.958286
4171	LMST05050021	Anthenoside A	-0.125261	0.994459	-0.917013	0.983618
2553	LMGP03020017	PS(O-16:0/22:4(7Z,10Z,13Z,16Z))	-0.075147	0.994711	5.2777	0.958286
1029	LMFA01050047	2-hydroxy palmitic acid	-0.0169865	0.9948	-0.138831	0.979438
410	LMFA05000606	2,4,6-Octatriyn-1-ol	0.0530313	0.996162	1.15308	0.958286
1111	LMGP01050142	LysoPC(22:5(4Z,7Z,10Z,13Z,16Z))	0.0738232	0.996162	-1.62022	0.958286
2565	LMFA08010004	Oleamide	-0.0316687	0.996368	1.91767	0.958286
1837	LMGP01020233	PC(O-20:0/19:1(9Z))	2.38896	0.934761	0.564178	0.996096
1027	LMFA01050192	LMFA01050192	-0.152361	0.952231	-0.145486	0.97741
487	LMFA05000103	LMFA05000103	-2.69854	0.934761	-0.739076	0.958286
4523	LMST02030026	Aldosterone	-2.05489	0.934761	1.01653	0.965395
456	LMST01010370	22:0-Glc-Cholesterol	-8.57101	0.934761	-10.8958	0.958286
5090	LMSP0501AA21	GlcCer(d18:0/22:0)	-8.24765	0.934761	-5.79402	0.958286
4783	LMST01040209	22:0-Glc-Sitosterol	-7.97428	0.934761	-3.93637	0.958286
1948	LMFA01170038	Tricosanedioic acid	-7.80948	0.934761	0.154794	0.998887
439	LMGP10020076	PA(O-16:0/20:5(5Z,8Z,11Z,14Z,17Z))	-7.76019	0.934761	-7.68158	0.958286
5071	LMST01040209	22:0-Glc-Sitosterol	-7.69214	0.934761	-6.06267	0.958286
4787	LMST01010370	22:0-Glc-Cholesterol	-7.64692	0.934761	-4.00854	0.958286
5091	LMSP01080017	Plakoside A	-7.54016	0.934761	-7.32212	0.958286
5092	LMST01040209	22:0-Glc-Sitosterol	-7.27727	0.934761	-8.21517	0.958286
402	LMST01040209	22:0-Glc-Sitosterol	-6.40504	0.934761	-1.93786	0.958286
1954	LMSP03020028	PE-Cer(d16:1(4E)/24:1(15Z))	-6.31876	0.934761	1.23435	0.965542
3555	LMPR0106080002	(+)-24-Dammarene-3alpha,12beta,20S-triol	-6.24663	0.934761	-1.46868	0.958286
4030	LMFA01010014	Myristic acid	-6.24335	0.934761	-1.63698	0.958286
2367	LMFA08010004	Oleamide	-6.18104	0.934761	-4.45989	0.958286
211	LMFA01010031	LMFA01010031	-6.08319	0.934761	3.89761	0.958286
3291	LMGL02010279	DG(21:0/22:4(7Z,10Z,13Z,16Z)/0:0)[iso2]	-6.02304	0.934761	2.0078	0.958286
5024	LMST01010370	22:0-Glc-Cholesterol	-5.97047	0.934761	-3.58259	0.958286
2517	LMST01010173	cholesteryl beta-D-glucoside	-5.92187	0.934761	-4.51393	0.958286
2418	LMGL03010306	TG(17:2(9Z,12Z)/17:2(9Z,12Z)/20:1(11Z))[iso3]	-5.90597	0.934761	-7.31407	0.958286
2443	LMST01040209	22:0-Glc-Sitosterol	-5.73883	0.934761	-4.23743	0.958286
1612	LMGP01010543	PC(15:0/18:2(9Z,12Z))	-5.68149	0.934761	3.035	0.958286
5079	LMST01040209	22:0-Glc-Sitosterol	-5.6222	0.934761	-10.1023	0.958286
2881	LMFA01010034	Gheddic acid	-5.55867	0.934761	1.78404	0.958286
2404	LMST01010370	22:0-Glc-Cholesterol	-5.46331	0.934761	-3.98929	0.958286
1963	LMGL03012636	TG(12:0/12:0/17:2(9Z,12Z))[iso3]	-5.41573	0.934761	0.57698	0.995455
2417	LMGL03010117	TG(17:2(9Z,12Z)/17:2(9Z,12Z)/18:0)[iso3]	-5.39542	0.934761	-6.47279	0.958286
3002	LMFA01010029	LMFA01010029	-5.27604	0.934761	-0.174499	0.998887
2447	LMGL03010020	TG(16:1(9Z)/16:1(9Z)/16:1(9Z))	-5.18476	0.934761	-2.84685	0.958286
1491	LMGP06010413	PI(18:4(6Z,9Z,12Z,15Z)/20:1(11Z))	-5.17665	0.934761	1.47724	0.980337
3335	LMGP01020066	PC(O-16:0/22:5(7Z,10Z,13Z,16Z,19Z))	-5.15722	0.934761	3.27834	0.958286
4784	LMGP10020076	PA(O-16:0/20:5(5Z,8Z,11Z,14Z,17Z))	-5.0152	0.934761	-1.41957	0.971492
1898	LMFA01050506	corynomycolic acid	-4.96999	0.934761	3.04257	0.958286
454	LMSP03010001	SM(d18:1/18:0)	-4.90726	0.934761	-6.82236	0.958286
5127	LMST01010327	LMST01010327	-4.89944	0.934761	-3.91164	0.958286
5080	LMFA13010004	LMFA13010004	-4.82948	0.934761	-7.44327	0.958286
3392	LMGL02010003	DG(18:0/16:0/0:0)	-4.74431	0.934761	-2.10334	0.958286
2387	LMGL03010306	TG(17:2(9Z,12Z)/17:2(9Z,12Z)/20:1(11Z))[iso3]	-4.65705	0.934761	-4.57058	0.958286
3599	LMGL02010108	DG(18:3(9Z,12Z,15Z)/20:1(11Z)/0:0)[iso2]	-4.57317	0.934761	-0.68359	0.995358
3012	LMFA05000173	LMFA05000173	-4.45801	0.934761	4.43777	0.958286
2366	LMFA05000210	LMFA05000210	-4.44754	0.934761	-3.98339	0.958286
491	LMFA05000216	LMFA05000216	-4.30422	0.934761	-1.91191	0.958286
2425	LMGL03010270	TG(17:1(9Z)/17:2(9Z,12Z)/20:1(11Z))[iso6]	-4.2624	0.934761	-6.35034	0.958286
1542	LMGL02010108	DG(18:3(9Z,12Z,15Z)/20:1(11Z)/0:0)[iso2]	-4.25773	0.934761	-2.04013	0.958286
26	LMGP06050005	PI(18:1(9Z)/0:0)	-4.21361	0.934761	-0.783988	0.987627
3942	LMFA05000058	LMFA05000058	-4.20555	0.934761	2.37899	0.958286
3372	LMFA03010057	16,16-dimethyl-PGE1	-4.19729	0.934761	-1.95936	0.958286
2430	LMGL03010037	TG(16:1(9Z)/17:1(9Z)/17:1(9Z))[iso3]	-4.18075	0.934761	-6.20499	0.958286
1247	LMFA03020012	LTB4 ethanol amide	-4.17549	0.934761	-1.51429	0.958286
2483	LMSP0501AA08	GlcCer(d18:1/24:1(15Z))	-4.17091	0.934761	-0.581365	0.995455
231	LMST01020029	Cholesteryl 11-hydroperoxy-eicosatetraenoate	-4.16454	0.934761	-2.19336	0.958286
3263	LMGP01010750	PC(18:0/18:1(11Z))	-4.15852	0.934761	3.19206	0.958286
4782	LMSP01080017	Plakoside A	-4.14035	0.934761	-4.01335	0.958286
1988	LMSP03010058	SM(d16:1/22:1)	-4.11286	0.934761	1.04982	0.966206
4721	LMFA07011019	Sorbitan palmitate	-4.08667	0.934761	0.596702	0.958286
4819	LMGP10020076	PA(O-16:0/20:5(5Z,8Z,11Z,14Z,17Z))	-4.04403	0.934761	-2.1255	0.958286
2416	LMGL03010250	TG(18:1(9Z)/18:1(9Z)/18:1(9Z))	-4.02779	0.934761	-6.52768	0.958286
2357	LMSP03010026	SM(d18:0/26:0)	-4.00699	0.934761	-5.90475	0.958286
35	LMSP01080002	4E,14Z-Sphingadiene	-4.00449	0.934761	2.09873	0.958286
495	LMGP03020013	PS(O-16:0/20:2(11Z,14Z))	-3.99448	0.934761	-1.57028	0.958286
3176	LMFA01020338	Mycolipenic acid (C28)	-3.96476	0.934761	-0.959027	0.97366
2990	LMSP03010056	SM(d19:1/18:0)	-3.96196	0.934761	0.101217	0.999396
5049	LMST01010370	22:0-Glc-Cholesterol	-3.95463	0.934761	-7.89383	0.958286
1886	LMFA07070046	4,8 dimethylnonanoyl carnitine	-3.94345	0.934761	0.147696	0.998887
2451	LMGL03010018	TG(16:0/16:1(9Z)/16:1(9Z))[iso3]	-3.93533	0.934761	-5.15253	0.958286
4061	LMFA01030692	LMFA01030692	-3.92964	0.934761	2.09082	0.958286
5026	LMFA05000210	LMFA05000210	-3.90845	0.934761	-1.46223	0.958286
2062	LMGL03011545	TG(20:2(11Z,14Z)/20:3(8Z,11Z,14Z)/20:3(8Z,11Z,14Z))[iso3]	-3.8868	0.934761	1.83253	0.958286
2397	LMGL03010037	TG(16:1(9Z)/17:1(9Z)/17:1(9Z))[iso3]	-3.8327	0.934761	-5.66083	0.958286
625	LMST01010327	LMST01010327	-3.82873	0.934761	-3.92155	0.958286
493	LMFA01170040	Hexacosanedioic acid	-3.82042	0.934761	-2.53785	0.958286
448	LMSP01080051	Prosafrinine	-3.77339	0.934761	-1.37804	0.960118
746	LMFA05000143	LMFA05000143	-3.76587	0.934761	-1.1484	0.977823
482	LMFA05000210	LMFA05000210	-3.76474	0.934761	-3.28354	0.958286
2232	LMFA01090101	LMFA01090101	-3.70657	0.934761	-2.49046	0.958286
843	LMFA01050029	2-hydroxy capric acid	-3.7057	0.934761	-1.29799	0.958286
2677	LMGP10020071	PA(O-20:0/22:0)	-3.69254	0.934761	-2.40552	0.958286
1147	LMFA01020333	Mycolipanolic acid (C26)	-3.68314	0.934761	-0.605432	0.995455
478	LMSP0501AA07	GlcCer(d18:1/22:0)	-3.67793	0.934761	-1.37234	0.958286
492	LMGP10020076	PA(O-16:0/20:5(5Z,8Z,11Z,14Z,17Z))	-3.66532	0.934761	-2.87394	0.958286
4366	LMPK04000033	L-Oleandrosyl-oleandolide	-3.66429	0.934761	-2.56	0.958286
4145	LMGP01050137	1-linoleoyl-sn-glycero-3-phosphocholine	-3.65212	0.934761	1.74067	0.958286
4220	LMPK12130023	LMPK12130023	-3.63712	0.934761	1.54529	0.958286
2671	LMFA13030003	LMFA13030003	-3.62162	0.934761	-1.69719	0.958286
2347	LMST01010175	3beta-hydroxy-4beta-methyl-5alpha-cholest-7-ene-4alpha-carboxylic acid	-3.60595	0.934761	-0.696025	0.986044
2426	LMGL03010043	TG(16:0/16:1(9Z)/18:1(9Z))[iso6]	-3.58372	0.934761	-6.04818	0.958286
5041	LMFA05000216	LMFA05000216	-3.56897	0.934761	-3.73313	0.958286
4825	LMST01020003	18:1 Cholesteryl ester	-3.5633	0.934761	-2.75582	0.958286
2504	LMGL03012646	TG(12:0/12:0/20:1(11Z))[iso3]	-3.53558	0.934761	-3.93612	0.958286
1210	LMST01010101	Dormatinol	-3.50395	0.934761	-0.728856	0.980337
2589	LMFA01090055	LMFA01090055	-3.46617	0.934761	-0.46505	0.995455
3815	LMGL02010082	DG(18:0/20:1(11Z)/0:0)[iso2]	-3.4608	0.934761	-0.0846156	0.998649
3011	LMST01010238	LMST01010238	-3.44309	0.934761	3.6022	0.958286
3024	LMFA01010028	Montanic acid	-3.43227	0.934761	4.49903	0.958286
4182	LMFA07010481	Methyl 2E,4E,6Z-decatrienoate	-3.43125	0.934761	-0.396021	0.98256
1844	LMSP0501AA37	GlcCer(d18:2/22:0)	-3.42523	0.934761	1.58889	0.958286
4503	LMFA01050211	LMFA01050211	-3.40139	0.934761	-2.78245	0.958286
2486	LMFA05000210	LMFA05000210	-3.39665	0.934761	-3.23035	0.958286
1665	LMGP10010723	PA(22:0/22:4(7Z,10Z,13Z,16Z))	-3.38475	0.934761	-1.43803	0.958286
3545	LMST01120024	sarmentogenin	-3.38142	0.934761	2.15963	0.958286
5028	LMGP10020076	PA(O-16:0/20:5(5Z,8Z,11Z,14Z,17Z))	-3.37642	0.934761	-2.66482	0.958286
223	LMGL03013211	TG(12:0/14:0/16:0)[iso6]	-3.37308	0.934761	3.15488	0.958286
2424	LMGL03012717	TG(13:0/13:0/22:2(13Z,16Z))[iso3]	-3.34128	0.934761	-6.64897	0.958286
1953	LMFA07010720	2-Hydroxyhexadecanoylcarnitine	-3.33717	0.934761	-0.685307	0.958286
3813	LMST01010108	Cucurbitacin F	-3.33024	0.934761	-3.0294	0.958286
3543	LMGL02010129	DG(19:0/20:2(11Z,14Z)/0:0)[iso2]	-3.27443	0.934761	4.24744	0.958286
915	LMFA05000168	LMFA05000168	-3.2724	0.934761	1.97713	0.958286
933	LMPK13090037	Glepidotin C	-3.26991	0.934761	0.882145	0.966206
3158	LMFA01020134	LMFA01020134	-3.26971	0.934761	-2.88404	0.958286
1667	LMGP20020014	PE(P-16:0/22:6(4Z,7Z,10Z,12E,16Z,19Z)(14OH))	-3.2322	0.934761	0.789952	0.958286
3017	LMFA01050534	Lanoceric acid	-3.21583	0.934761	0.76474	0.960515
2037	LMGL03012756	TG(14:0/14:0/16:0)[iso3]	-3.21131	0.934761	3.33954	0.958286
3473	LMSP02020001	Cer(d18:0/16:0)	-3.20885	0.934761	0.754601	0.986181
3183	LMGP01020120	PC(O-19:0/22:0)	-3.203	0.934761	2.21287	0.958286
3167	LMFA01050221	LMFA01050221	-3.19715	0.934761	1.85305	0.958286
3933	LMST04030042	LMST04030042	-3.18682	0.934761	2.57415	0.958286
3854	LMGL03012611	TG(22:6(4Z,7Z,10Z,13Z,16Z,19Z)/22:6(4Z,7Z,10Z,13Z,16Z,19Z)/22:6(4Z,7Z,10Z,13Z,16Z,19Z))	-3.16707	0.934761	-0.470412	0.995358
1253	LMPR0104400003	Isotrinervidiol	-3.15443	0.934761	2.2896	0.958286
2921	LMGP10020052	PA(O-20:0/18:0)	-3.13856	0.934761	4.20265	0.958286
3130	LMSP03010003	SM(d18:1/16:0)	-3.13796	0.934761	6.31693	0.958286
483	LMSP01080017	Plakoside A	-3.13083	0.934761	-1.8512	0.958286
2699	LMPR0102060006	(+)-trans-(S)-allethrin	-3.12659	0.934761	2.50521	0.958286
1035	LMFA07010481	Methyl 2E,4E,6Z-decatrienoate	-3.12132	0.934761	0.0137946	0.999396
55	LMGP02010042	PE(16:0/18:2(9Z,12Z))	-3.11118	0.934761	1.09328	0.958286
457	LMGL03010350	TG(17:2(9Z,12Z)/17:2(9Z,12Z)/20:2(11Z,14Z))[iso3]	-3.10647	0.934761	-8.44957	0.958286
2928	LMGL03010380	TG(17:1(9Z)/18:3(9Z,12Z,15Z)/20:0)[iso6]	-3.09808	0.934761	-0.821454	0.980337
2713	LMFA01030981	3-Methylsubericacid	-3.08629	0.934761	-0.198203	0.998828
2984	LMGL03010306	TG(17:2(9Z,12Z)/17:2(9Z,12Z)/20:1(11Z))[iso3]	-3.07806	0.934761	2.06323	0.958286
3088	LMFA01080002	LMFA01080002	-3.04899	0.934761	-1.47262	0.958286
2300	LMFA13010006	LMFA13010006	-3.04657	0.934761	1.28316	0.958286
1776	LMFA07010689	Mayolene-17	-3.04598	0.934761	4.84985	0.958286
1604	LMPR0103050006	dihydrophaseic acid 4-O-beta-D-glucoside	-3.04442	0.934761	-0.360821	0.995455
5023	LMFA08010004	Oleamide	-3.00855	0.934761	-2.35244	0.958286
1102	LMFA01010011	Undecylic acid	-2.99971	0.934761	1.67248	0.958286
1539	LMGP06010010	PI(18:0/20:4(5Z,8Z,11Z,14Z))	-2.98292	0.934761	-0.106266	0.999396
1600	LMGP03020013	PS(O-16:0/20:2(11Z,14Z))	-2.98263	0.934761	3.00544	0.958286
2353	LMST01010327	LMST01010327	-2.98098	0.934761	-4.16811	0.958286
1854	LMFA11000079	LMFA11000079	-2.97823	0.934761	-4.41527	0.958286
2639	LMFA07010979	Octadecyl fumarate	-2.97439	0.934761	-0.417726	0.997517
3285	LMFA06000104	LMFA06000104	-2.9727	0.934761	-0.0462213	0.999396
4140	LMPK12120595	Grandiflorone	-2.97143	0.934761	2.48445	0.958286
3349	LMPR02010005	Coenzyme Q8	-2.96739	0.934761	3.29087	0.958286
2423	LMGL03010929	TG(18:3(9Z,12Z,15Z)/20:1(11Z)/20:1(11Z))[iso3]	-2.95941	0.934761	-4.31133	0.958286
2006	LMGL03013209	TG(12:0/14:0/15:0)[iso6]	-2.95931	0.934761	1.813	0.958286
1114	LMPK12020275	LMPK12020275	-2.94864	0.934761	2.03089	0.958286
1839	LMFA01170040	Hexacosanedioic acid	-2.94632	0.934761	-2.83983	0.958286
2017	LMGL03011696	TG(20:2(11Z,14Z)/20:4(5Z,8Z,11Z,14Z)/20:4(5Z,8Z,11Z,14Z))[iso3]	-2.94507	0.934761	-3.88837	0.958286
3459	LMGP06010032	PI(12:0/21:0)	-2.93613	0.934761	2.04097	0.958286
1134	LMGP10060005	PA(O-16:0/0:0)	-2.92258	0.934761	2.79067	0.958286
5042	LMST01010327	LMST01010327	-2.91947	0.934761	-2.32934	0.958286
1916	LMFA01040054	LMFA01040054	-2.91204	0.934761	-0.724175	0.958286
3969	LMFA01050434	(S)-3-hydroxystearic acid	-2.90465	0.934761	0.0515783	0.999396
3740	LMFA05000095	octadec-11Z-enol	-2.90262	0.934761	-2.38465	0.958286
1899	LMFA01050506	corynomycolic acid	-2.90031	0.934761	1.83032	0.958286
1071	LMST02030103	Fludrocortisone	-2.89911	0.934761	-2.74808	0.958286
3397	LMPR02020059	beta-Tocopherol skeleton	-2.89004	0.934761	-1.2727	0.958286
3506	LMPR0106150037	Quillaic acid	-2.88631	0.934761	-1.08671	0.983618
2753	LMFA08020162	(E,E)-2,4-Decadienoic isobutylamide	-2.88155	0.934761	-2.0167	0.958286
2441	LMFA01020275	LMFA01020275	-2.87829	0.934761	1.36025	0.958286
2512	LMGL03010233	TG(17:1(9Z)/17:2(9Z,12Z)/20:0)[iso6]	-2.87023	0.934761	-3.9718	0.958286
1752	LMSP03010071	SM(d16:1/24:1)	-2.86197	0.934761	2.97272	0.958286
4355	LMPK15010001	Nonylphenol	-2.86179	0.934761	0.513763	0.987627
3723	LMFA05000034	LMFA05000034	-2.86057	0.934761	-0.291308	0.998887
3369	LMST01030125	3-Dehydro-6-deoxoteasterone	-2.85752	0.934761	-0.849269	0.958286
1760	LMGL02010259	DG(21:0/22:1(13Z)/0:0)[iso2]	-2.85678	0.934761	2.12677	0.958286
3390	LMGP01011806	PC(20:1(11Z)/13:0)	-2.85306	0.934761	1.30903	0.958286
2797	LMGL03012653	TG(12:0/12:0/22:1(11Z))[iso3]	-2.82111	0.934761	3.18345	0.958286
5044	LMSP0501AA08	GlcCer(d18:1/24:1(15Z))	-2.80833	0.934761	-4.65109	0.958286
2305	LMGP01010005	PC(16:0/18:1(9Z))	-2.80797	0.934761	2.80289	0.958286
3022	LMPR0103010018	20:2(5Z,9Z)(11Me,15Me,19Me)	-2.79741	0.934761	0.59021	0.989079
3558	LMGP06010010	PI(18:0/20:4(5Z,8Z,11Z,14Z))	-2.79187	0.934761	2.10248	0.958286
1350	LMST01031102	LMST01031102	-2.78947	0.934761	-0.983643	0.966206
4481	LMFA08040044	Arachidonoyl-EA(d8)	-2.78782	0.934761	-1.08267	0.967309
713	LMFA13010032	Tuberonic acid glucoside	-2.77014	0.934761	0.10918	0.998959
2497	LMGL03012654	TG(12:0/12:0/22:2(13Z,16Z))[iso3]	-2.73958	0.934761	-4.06867	0.958286
3646	LMFA05000095	octadec-11Z-enol	-2.73787	0.934761	-0.403714	0.995768
4558	LMST01150006	Verazine	-2.73729	0.934761	-2.66593	0.958286
2126	LMPR0103060015	alpha-curcumene	-2.73021	0.934761	-2.00854	0.958286
2546	LMGP01050018	PC(16:0/0:0)	-2.72485	0.934761	-0.642026	0.958286
4239	LMST02030160	9,11alpha-epoxypregn-4-ene-3,20-dione	-2.70678	0.934761	-0.865215	0.983618
2772	LMFA05000532	LMFA05000532	-2.69689	0.934761	-2.06007	0.958286
2403	LMGL03010268	TG(16:1(9Z)/18:1(9Z)/20:1(11Z))[iso6]	-2.69346	0.934761	-2.96957	0.958286
3680	LMFA05000034	LMFA05000034	-2.68779	0.934761	0.318294	0.998099
3261	LMFA01020335	Mycolipanolic acid (C28)	-2.66577	0.934761	0.691095	0.980337
1749	LMFA01170135	Nonadecandioic acid	-2.66522	0.934761	-0.78222	0.983618
1393	LMGP06020080	PI(O-16:0/18:2(9Z,12Z))	-2.66373	0.934761	2.61048	0.958286
250	LMSP0501AA20	GlcCer(d18:0/20:0)	-2.64572	0.934761	3.13654	0.958286
4568	LMPK13010001	Orsellinic acid	-2.62674	0.934761	0.0506964	0.999396
2335	LMFA11000017	LMFA11000017	-2.61679	0.934761	-1.53824	0.95944
1956	LMFA07070007	hexadecanedioic acid mono-L-carnitine ester	-2.59947	0.934761	-0.809865	0.977439
521	LMFA01080019	9,9-dimethoxy-nonanoic acid	-2.58694	0.934761	-1.06143	0.958286
3675	LMGL02010021	DG(17:1(9Z)/17:1(9Z)/0:0)	-2.58539	0.934761	1.04931	0.966206
5033	LMGP10020076	PA(O-16:0/20:5(5Z,8Z,11Z,14Z,17Z))	-2.58153	0.934761	-2.66559	0.958286
1890	LMFA01170057	LMFA01170057	-2.57931	0.934761	-2.25837	0.958286
624	LMST01010173	cholesteryl beta-D-glucoside	-2.57377	0.934761	-4.71949	0.958286
4222	LMPR0104170020	Gibberellin A9	-2.55646	0.934761	-3.04455	0.958286
3005	LMSP02010013	Cer(d18:1/25:0)	-2.55344	0.934761	1.97157	0.958286
476	LMST01010327	LMST01010327	-2.54666	0.934761	-1.24451	0.958286
486	LMST01010015	Cholestenone	-2.53635	0.934761	-5.85703	0.958286
2349	LMSP0501AA08	GlcCer(d18:1/24:1(15Z))	-2.5327	0.934761	-3.9512	0.958286
1472	LMFA01050076	LMFA01050076	-2.53009	0.934761	-0.00969458	0.999396
2262	LMST03020637	1-Fluoro-25-hydroxy-16-ene-23-yne-26,27-hexadeuterovitamin-D3	-2.52524	0.934761	2.17981	0.958286
1681	LMFA07070015	(2E,4Z)-decadienoylcarnitine	-2.51524	0.934761	-1.52235	0.958286
3953	LMFA05000021	LMFA05000021	-2.51499	0.934761	-1.30169	0.958286
4026	LMGP10050018	PA(20:0/0:0)	-2.51151	0.934761	1.92965	0.958286
1106	LMFA02020009	cis-Jasmone	-2.51033	0.934761	1.31474	0.958286
2952	LMGL03013243	TG(12:0/14:1(9Z)/17:1(9Z))[iso6]	-2.49843	0.934761	0.389656	0.998141
395	LMGP01010585	PC(16:0/18:2(10E,12Z))	-2.49599	0.934761	0.521626	0.998099
4697	LMGP10010135	PA(14:1(9Z)/22:4(7Z,10Z,13Z,16Z))	-2.48405	0.934761	1.84694	0.958286
320	LMFA03010059	9-deoxy-9-methylene-16,16-dimethyl -PGE2	-2.46354	0.934761	1.27355	0.958286
2907	LMGL02010326	DG(15:0/15:0/0:0)	-2.46281	0.934761	2.77222	0.958286
2301	LMST03020065	(24R)-1alpha,24,25-trihydroxy-22-oxavitamin D3 / (24R)-1alpha,24,25-trihydroxy-22-oxacholecalciferol	-2.4593	0.934761	2.62649	0.958286
3277	LMPK15030005	5-n-heneicosylresorcinol	-2.44858	0.934761	1.50712	0.958286
1852	LMGP01020023	PC(O-14:0/22:0)	-2.44093	0.934761	-2.12031	0.958286
2903	LMGL02010324	DG(13:0/13:0/0:0)	-2.43824	0.934761	1.30985	0.960118
1589	LMFA05000120	LMFA05000120	-2.43522	0.934761	-2.88407	0.958286
2534	LMSP03010006	SM(d18:1/22:0)	-2.43468	0.934761	-0.351252	0.997334
3179	LMSP0501AA48	GlcCer(d15:1/22:0)	-2.43073	0.934761	1.5461	0.958286
4723	LMGP06010860	PI(18:0/12:0)	-2.4283	0.934761	-0.465557	0.958286
2824	LMFA05000198	LMFA05000198	-2.42676	0.934761	1.63217	0.958286
1674	LMFA08010003	Stearamide	-2.4255	0.934761	0	NA
1125	LMPK04000030	8,8a-Deoxyoleandolide	-2.42338	0.934761	-5.18309	0.958286
2042	LMGL03011127	TG(17:0/20:1(11Z)/22:3(10Z,13Z,16Z))[iso6]	-2.41969	0.934761	-0.890212	0.958286
3921	LMFA01050543	5,8,12-Trihydroxy-9-octadecenoic acid	-2.41485	0.934761	-0.341557	0.997334
1347	LMFA01050077	2-hydroxy behenic	-2.41276	0.934761	-0.728112	0.993105
4772	LMST01010327	LMST01010327	-2.41106	0.934761	-5.13548	0.958286
3079	LMSP03010044	SM(d18:1/17:0)	-2.39729	0.934761	1.7989	0.958286
3715	LMSP03010002	SM(d18:1/12:0)	-2.39526	0.934761	2.32406	0.958286
1270	LMSP02010074	Cer(d14:2(4E,6E)/18:0(2OH))	-2.38067	0.934761	1.38208	0.958286
3217	LMFA13010039	LMFA13010039	-2.37913	0.934761	-4.73562	0.958286
2761	LMPR0103490003	(+)-Vulgraon B	-2.3771	0.934761	-1.7973	0.958286
3915	LMFA01090049	LMFA01090049	-2.37647	0.934761	-0.125814	0.993105
2452	LMGL03010117	TG(17:2(9Z,12Z)/17:2(9Z,12Z)/18:0)[iso3]	-2.37622	0.934761	-3.5303	0.958286
2101	LMGL03011348	TG(18:1(9Z)/20:1(11Z)/22:1(13Z))[iso6]	-2.3735	0.934761	1.22483	0.979614
5040	LMGP10020076	PA(O-16:0/20:5(5Z,8Z,11Z,14Z,17Z))	-2.37149	0.934761	-5.02167	0.958286
2428	LMGP04020031	PG(O-18:0/18:4(6Z,9Z,12Z,15Z))	-2.35742	0.934761	1.67216	0.958286
2109	LMGL03010828	TG(18:0/18:1(9Z)/22:0)[iso6]	-2.35603	0.934761	1.55148	0.960515
2663	LMPR0102060006	(+)-trans-(S)-allethrin	-2.34476	0.934761	-0.225337	0.998887
3016	LMGL03010136	TG(16:0/16:0/20:3(8Z,11Z,14Z))[iso3]	-2.3279	0.934761	0.909276	0.980337
4639	LMGP06010693	PI(22:0/22:4(7Z,10Z,13Z,16Z))	-2.32768	0.934761	1.56066	0.958286
225	LMGL03013354	TG(12:0/16:1(9Z)/18:3(9Z,12Z,15Z))[iso6]	-2.32661	0.934761	2.1166	0.958286
2779	LMFA01080002	LMFA01080002	-2.32584	0.934761	-1.9252	0.958286
1823	LMFA02020014	(-)-11-hydroxy-9,10-dihydrojasmonic acid 11-beta-D-glucoside	-2.32319	0.934761	-1.84355	0.958286
708	LMFA01010010	Capric acid	-2.32085	0.934761	-1.96138	0.958286
451	LMST01010328	LMST01010328	-2.31928	0.934761	-6.40542	0.958286
4981	LMFA01170019	LMFA01170019	-2.31578	0.934761	0.203148	0.998649
4618	LMPK13090037	Glepidotin C	-2.31206	0.934761	2.31166	0.958286
1873	LMFA01050083	3,12-dihydroxy palmitic acid	-2.30543	0.934761	-0.0485132	0.999396
2103	LMGL03011728	TG(20:0/20:1(11Z)/22:3(10Z,13Z,16Z))[iso6]	-2.30336	0.934761	4.20472	0.958286
1602	LMGL02010001	DG(16:0/16:0/0:0)[rac]	-2.30189	0.934761	-5.23473	0.958286
2519	LMFA08010004	Oleamide	-2.29834	0.934761	-3.28881	0.958286
4674	LMGP03030074	PS(P-20:0/19:1(9Z))	-2.2928	0.934761	1.13181	0.958286
1828	LMFA01170042	Equisetolic acid	-2.28565	0.934761	-3.17297	0.958286
4315	LMFA07010721	2-Methylacetophenone	-2.26866	0.934761	-0.174246	0.998959
3241	LMFA01170030	Floionic acid	-2.26655	0.934761	-1.92323	0.958286
2121	LMFA07070008	Stearoylcarnitine	-2.26112	0.934761	0	NA
4675	LMGP01011356	PC(13:0/20:4(5Z,8Z,11Z,14Z))	-2.25816	0.934761	0.199204	0.995455
5031	LMGP03010025	PS(18:0/18:1(9Z))	-2.2572	0.934761	-1.31495	0.958286
4214	LMPR0106150007	bayogenin	-2.24611	0.934761	0.0264129	0.999396
1672	LMFA01020135	LMFA01020135	-2.23414	0.934761	-3.81284	0.958286
2213	LMFA05000532	LMFA05000532	-2.23326	0.934761	1.20971	0.958286
2620	LMFA01030191	Alepric acid	-2.23021	0.934761	-2.06492	0.958286
4133	LMFA01010021	Heneicosylic acid	-2.22916	0.934761	-1.23914	0.958286
5133	LMFA05000511	R-nostrenol	-2.22522	0.934761	-0.0292801	0.998959
3411	LMFA05000070	iso-1,2-octadecanediol	-2.22511	0.934761	-1.50851	0.958286
1630	LMFA07011019	Sorbitan palmitate	-2.22139	0.934761	-1.71116	0.958286
2995	LMGL03012658	TG(12:0/12:0/22:6(4Z,7Z,10Z,13Z,16Z,19Z))[iso3]	-2.22004	0.934761	3.62443	0.958286
2933	LMGL03013349	TG(12:0/16:1(9Z)/17:2(9Z,12Z))[iso6]	-2.21614	0.934761	2.27853	0.958286
1979	LMST01010370	22:0-Glc-Cholesterol	-2.21406	0.934761	2.04169	0.958286
249	LMSP0501AA21	GlcCer(d18:0/22:0)	-2.21313	0.934761	3.61947	0.958286
1971	LMFA07010027	Tricosanyl palmitoleate	-2.21294	0.934761	0.410866	0.995455
3191	LMST05050015	Kurilensoside F	-2.21228	0.934761	-0.78621	0.958286
3252	LMSP03010080	SM(d18:2/24:1)	-2.2119	0.934761	3.13808	0.958286
1638	LMFA01010022	Behenic acid	-2.19528	0.934761	2.33468	0.958286
2533	LMGP06010010	PI(18:0/20:4(5Z,8Z,11Z,14Z))	-2.19305	0.934761	1.45925	0.958286
722	LMGP03020016	PS(O-16:0/22:2(13Z,16Z))	-2.18453	0.934761	1.72689	0.958286
5025	LMGP01010612	PC(16:0/2:0)	-2.18342	0.934761	0.277097	0.995455
2147	LMPR0102090060	(-)-menthyl beta-D-glucoside	-2.18143	0.934761	-0.479527	0.995455
3319	LMGL02010107	DG(19:0/20:0/0:0)[iso2]	-2.18088	0.934761	1.05092	0.958286
2585	LMGP10020071	PA(O-20:0/22:0)	-2.18037	0.934761	1.30548	0.960118
2766	LMPR0103490003	(+)-Vulgraon B	-2.16432	0.934761	-1.80691	0.958286
3908	LMST01030128	6alpha-Hydroxycastasterone	-2.1619	0.934761	-1.14173	0.958286
2701	LMFA07070025	(9Z)-3-hydroxyoctadecenoylcarnitine	-2.16162	0.934761	-0.344893	0.998099
4822	LMGP04050029	PG(21:0/0:0)	-2.15503	0.934761	-4.57975	0.958286
2972	LMGL03010326	TG(16:0/16:0/22:3(10Z,13Z,16Z))[iso3]	-2.15072	0.934761	1.69706	0.958286
2056	LMGL03010004	TG(16:0/16:0/18:0)	-2.13943	0.934761	2.05446	0.958286
1663	LMGL02010337	DG(12:0/18:2(9Z,12Z)/0:0)[iso2]	-2.13387	0.934761	-3.36939	0.958286
1292	LMST01020059	16:2 Sitosteryl ester	-2.13298	0.934761	-2.54689	0.958286
1792	LMFA05000577	1,2,4-Nonadecanetriol	-2.13071	0.934761	0.475259	0.993105
2091	LMGL03010652	TG(18:2(9Z,12Z)/19:0/20:0)[iso6]	-2.12602	0.934761	1.0677	0.982653
2752	LMFA01020135	LMFA01020135	-2.12473	0.934761	-0.684822	0.980337
2140	LMFA13030003	LMFA13030003	-2.12421	0.934761	-1.67824	0.958286
4105	LMGP02050058	LysoPE(0:0/22:5(4Z,7Z,10Z,13Z,16Z))	-2.124	0.934761	-0.436206	0.958286
2277	LMFA01030082	LMFA01030082	-2.12239	0.934761	-2.28423	0.958286
4212	LMFA07010271	LMFA07010271	-2.1153	0.934761	1.58275	0.958286
3159	LMFA07010788	Ascorbyl palmitate	-2.11484	0.934761	-1.44905	0.960118
2690	LMFA07070028	12-Hydroxy-12-octadecanoylcarnitine	-2.11104	0.934761	1.09139	0.958286
4248	LMST03020004	1alpha,21-dihydroxy-20-oxo-22,23,24,25,26,27-hexanorvitamin D3 / 1alpha,21-dihydroxy-20-oxo-22,23,24,25,26,27-hexanorcholecalciferol	-2.10728	0.934761	0.174023	0.987525
1946	LMFA01030097	Lumequeic acid	-2.10552	0.934761	3.23118	0.958286
2323	LMFA08010004	Oleamide	-2.10207	0.934761	-0.953653	0.980337
1228	LMPK12070010	Erybraedin E	-2.10151	0.934761	1.95227	0.958286
857	LMST01070002	Jurubine	-2.1007	0.934761	0.0740019	0.995455
1493	LMFA08020055	N-(2-fluro-ethyl) arachidonoyl amine	-2.09945	0.934761	1.92976	0.958286
2992	LMFA01170135	Nonadecandioic acid	-2.09934	0.934761	-0.829871	0.980337
2796	LMFA01050024	2-hydroxy pelargonic acid	-2.09129	0.934761	-3.37451	0.958286
2909	LMGL03013399	TG(12:0/17:1(9Z)/18:2(9Z,12Z))[iso6]	-2.09102	0.934761	3.91361	0.958286
2851	LMGL03011144	TG(18:0/18:1(9Z)/22:4(7Z,10Z,13Z,16Z))[iso6]	-2.08361	0.934761	1.61087	0.958286
3330	LMFA01020134	LMFA01020134	-2.07442	0.934761	-1.4968	0.958286
3006	LMSP03010001	SM(d18:1/18:0)	-2.0729	0.934761	2.35337	0.958286
2858	LMGL03011390	TG(20:2(11Z,14Z)/20:2(11Z,14Z)/20:2(11Z,14Z))	-2.06985	0.934761	1.23701	0.958286
512	LMFA01050029	2-hydroxy capric acid	-2.06471	0.934761	-2.60212	0.958286
2886	LMGL03015036	TG(15:0/16:1(9Z)/18:2(9Z,12Z))[iso6]	-2.06427	0.934761	2.72733	0.958286
2722	LMFA01020135	LMFA01020135	-2.06354	0.934761	-0.330289	0.998099
4300	LMFA06000082	LMFA06000082	-2.06318	0.934761	0.510661	0.991265
3450	LMGL02010081	DG(18:1(9Z)/20:0/0:0)[iso2]	-2.05897	0.934761	-0.264351	0.998099
3440	LMGL02010059	DG(17:1(9Z)/20:0/0:0)[iso2]	-2.05815	0.934761	-2.90475	0.958286
1238	LMFA01030092	Nervonic acid	-2.05387	0.934761	1.01834	0.963577
4734	LMPK04000016	Zearalenone	-2.04534	0.934761	-2.65955	0.958286
1173	LMFA11000314	LMFA11000314	-2.04517	0.934761	0.801547	0.995455
2934	LMGL03013483	TG(12:0/18:2(9Z,12Z)/18:3(9Z,12Z,15Z))[iso6]	-2.04505	0.934761	2.61987	0.958286
1570	LMFA05000535	LMFA05000535	-2.04074	0.934761	0.595064	0.960118
1557	LMGL02010323	DG(12:0/12:0/0:0)[iso2]	-2.03983	0.934761	1.96522	0.958286
3080	LMST03020085	26,26,26,27,27,27-hexafluoro-1alphaa-hydroxyvitamin D3 / 26,26,26,27,27,27-hexafluoro-1alphaa-hydroxycholecalciferol	-2.03657	0.934761	-0.646497	0.958286
3249	LMFA01010026	Cerotic acid	-2.03496	0.934761	-1.1046	0.958286
2070	LMST01020009	18:3 Cholesteryl ester	-2.03477	0.934761	2.4028	0.958286
2386	LMST01040209	22:0-Glc-Sitosterol	-2.03145	0.934761	-0.879575	0.986181
1687	LMGL02010321	1,2-dimyristoyl-sn-glycerol	-2.02963	0.934761	-0.960122	0.958286
4351	LMFA01030559	LMFA01030559	-2.02262	0.934761	0.670178	0.980337
3231	LMGL02010265	DG(22:0/22:1(13Z)/0:0)[iso2]	-2.02184	0.934761	-1.66738	0.958286
2857	LMGL03011930	TG(20:0/20:4(5Z,8Z,11Z,14Z)/22:3(10Z,13Z,16Z))[iso6]	-2.02166	0.934761	1.41794	0.958286
1652	LMFA01010020	Arachidic acid	-2.02111	0.934761	0	NA
2158	LMFA01090008	LMFA01090008	-2.02016	0.934761	-1.31331	0.958286
1174	LMFA13010006	LMFA13010006	-2.01908	0.934761	-0.66139	0.989091
1805	LMFA13020004	13-sophorosyloxydocosanoic acid	-2.01753	0.934761	-3.5291	0.958286
3946	LMFA01010019	Nonadecylic acid	-2.01375	0.934761	-1.34677	0.958286
2181	LMFA01050527	threo-9,10-Dihydroxystearic acid	-2.01372	0.934761	-1.7944	0.958286
1204	LMFA01030781	trans,trans-hepta-2,4,6-trienoic acid	-2.0071	0.934761	0	NA
4188	LMPR0103060015	alpha-curcumene	-1.99672	0.934761	-0.849006	0.977439
2785	LMGL02010004	DG(18:1(11E)/16:0/0:0)	-1.99646	0.934761	1.47897	0.958286
5045	LMFA01170040	Hexacosanedioic acid	-1.98993	0.934761	-2.03046	0.958286
5134	LMFA01020206	LMFA01020206	-1.98836	0.934761	-0.775731	0.958286
3436	LMSP02010072	Cer(d14:1(4E)/24:0(2OH))	-1.98756	0.934761	1.33201	0.958286
2767	LMFA13030003	LMFA13030003	-1.98591	0.934761	-1.59673	0.958286
2575	LMGP01010668	PC(16:0/3:1(2E))	-1.98545	0.934761	0.240573	0.998115
2157	LMFA07070040	3-hydroxyeicosanoylcarnitine	-1.98067	0.934761	-0.564038	0.958286
2389	LMSP03010029	SM(d18:1/18:1(9Z))	-1.97214	0.934761	1.29959	0.958286
3511	LMFA05000080	15-methyl-1,2-heneicosanediol	-1.97127	0.934761	2.31805	0.958286
1649	LMST01010170	zymosterol intermediate 1c	-1.96789	0.934761	-2.81937	0.958286
3494	LMFA05000577	1,2,4-Nonadecanetriol	-1.96706	0.934761	2.39044	0.958286
297	LMFA05000567	(S)-25-Hydroxy-14,16-hentriacontanedione	-1.96092	0.934761	1.41887	0.958286
2725	LMFA13030003	LMFA13030003	-1.96056	0.934761	-1.97977	0.958286
4849	LMFA01050367	oct-1-en-3S-ol	-1.95753	0.934761	1.60499	0.958286
2163	LMFA01020277	LMFA01020277	-1.95475	0.934761	-1.81211	0.958286
3434	LMGL02010324	DG(13:0/13:0/0:0)	-1.95364	0.934761	-0.363681	0.995455
3959	LMFA08010004	Oleamide	-1.95263	0.934761	2.27735	0.958286
3314	LMSP02010021	Cer(d18:1/23:0)	-1.95255	0.934761	0.00856191	0.999396
2682	LMFA05000532	LMFA05000532	-1.95223	0.934761	-1.57811	0.958286
2057	LMGL03010291	TG(18:0/18:1(9Z)/18:3(9Z,12Z,15Z))[iso6]	-1.94803	0.934761	1.72144	0.958286
2505	LMGL03012654	TG(12:0/12:0/22:2(13Z,16Z))[iso3]	-1.94644	0.934761	-4.22686	0.958286
2200	LMFA01020277	LMFA01020277	-1.94642	0.934761	-1.65289	0.958286
440	LMFA01050474	2-dehydro-3-deoxy-D-arabinonic acid	-1.94323	0.934761	-0.413248	0.958286
3522	LMPR0106150002	Moronic acid	-1.93889	0.934761	0.801137	0.986044
423	LMFA01030710	LMFA01030710	-1.93602	0.934761	-0.314358	0.958286
3014	LMSP0501AA11	GlcCer(d18:1/26:0)	-1.93332	0.934761	1.30788	0.960118
2943	LMGL02010326	DG(15:0/15:0/0:0)	-1.93159	0.934761	0.217373	0.998649
589	LMFA00000009	N-(6-aminohexanoyl)-6-aminohexanoic acid	-1.92979	0.934761	-0.400214	0.995455
3132	LMSP0501AA37	GlcCer(d18:2/22:0)	-1.92939	0.934761	-0.123656	0.999396
4650	LMGP02030021	PE(P-16:0/18:4(6Z,9Z,12Z,15Z))	-1.9249	0.934761	2.08447	0.958286
3109	LMGL03010031	TG(17:0/17:0/17:0)	-1.92298	0.934761	3.0244	0.958286
2074	LMGL03011049	TG(18:1(9Z)/18:2(9Z,12Z)/22:1(13Z))[iso6]	-1.9229	0.934761	1.24311	0.971673
234	LMGL03012661	TG(12:0/14:1(9Z)/14:1(9Z))[iso3]	-1.92103	0.934761	2.93796	0.958286
4995	LMFA01050436	(S)-9-Hydroxy-10-undecenoic acid	-1.92041	0.934761	-1.06139	0.958716
2438	LMFA01020031	Pyroterebic acid	-1.92015	0.934761	1.81853	0.958286
2724	LMFA01060135	LMFA01060135	-1.91883	0.934761	-0.821518	0.982653
1676	LMSP02010017	Cer(d16:1/23:0)	-1.91453	0.934761	-5.65329	0.958286
4846	LMPK12020006	Tupichinol A	-1.9088	0.934761	0.493045	0.995455
1689	LMSP02030002	Cer(t18:0/24:0(2OH))	-1.90737	0.934761	-2.70235	0.958286
3353	LMFA01020233	LMFA01020233	-1.90708	0.934761	-1.23174	0.958286
2324	LMSL05000001	LMSL05000001	-1.90469	0.934761	0.564707	0.995455
4561	LMSP01060003	C17 sphingosine-1-phosphocholine	-1.90325	0.934761	0.0788292	0.999396
3425	LMFA01020338	Mycolipenic acid (C28)	-1.89883	0.934761	-0.666349	0.986044
3281	LMGL02010210	DG(20:1(11Z)/22:0/0:0)[iso2]	-1.89638	0.934761	-4.0965	0.958286
2004	LMFA08020139	N-arachidonoyl-dopamine-d8	-1.88838	0.934761	0.0233019	0.999396
3182	LMST01010370	22:0-Glc-Cholesterol	-1.88375	0.934761	1.98865	0.958286
2630	LMPR0102060006	(+)-trans-(S)-allethrin	-1.88002	0.934761	-0.976101	0.977439
2406	LMFA05000583	1,5-Hexanediol	-1.87877	0.934761	1.71709	0.958286
216	LMGL03010127	TG(17:0/17:1(9Z)/18:3(9Z,12Z,15Z))[iso6]	-1.87511	0.934761	3.23597	0.958286
572	LMFA01050532	Fuconic acid	-1.86844	0.934761	1.16616	0.958716
3287	LMFA07010720	2-Hydroxyhexadecanoylcarnitine	-1.86443	0.934761	-3.69266	0.958286
3439	LMFA01020032	(+)-C27-Phthienoic acid	-1.86377	0.934761	-3.01401	0.958286
2932	LMGL02010402	DG(14:1(9Z)/16:0/0:0)[iso2]	-1.85913	0.934761	1.60513	0.958286
1577	LMFA01060204	11-keto-Octacosanoic acid	-1.85857	0.934761	0.280072	0.997517
1677	LMSP02010073	Cer(d14:1(4E)/26:0(2OH))	-1.85841	0.934761	-1.61518	0.958286
3544	LMFA01020221	LMFA01020221	-1.85826	0.934761	3.3532	0.958286
3437	LMFA07011042	FAHFA(18:0/5-O-18:0)	-1.85161	0.934761	-1.62076	0.958286
3960	LMFA07070024	(9Z)-3-hydroxydodecenoylcarnitine	-1.84916	0.934761	-1.6708	0.958286
2901	LMGL02010322	DG(12:0/16:1(9Z)/0:0)[iso2]	-1.8441	0.934761	0.0541838	0.999396
2184	LMFA13030003	LMFA13030003	-1.84343	0.934761	-2.05084	0.958286
3978	LMST04010262	LMST04010262	-1.83616	0.934761	-1.22946	0.958286
1441	LMGP03010035	PS(16:0/20:0)	-1.834	0.934761	1.12642	0.958286
4328	LMFA07070032	2-Hydroxylauroylcarnitine	-1.83121	0.934761	-2.89577	0.958286
1740	LMSP02020032	Cer(d18:0/22:0(2OH))	-1.83087	0.934761	1.16688	0.958286
3126	LMST01010292	Herbasterol	-1.8231	0.934761	-3.45839	0.958286
3018	LMFA07010021	Heptadecyl palmitoleate	-1.8172	0.934761	1.49806	0.958286
3148	LMFA00000005	LMFA00000005	-1.8169	0.934761	-1.17403	0.980337
4318	LMST02030100	Tetrahydrocorticosterone	-1.81317	0.934761	-0.167386	0.999346
2923	LMGL02010325	DG(14:1(9Z)/14:1(9Z)/0:0)	-1.81194	0.934761	-0.184315	0.998959
4928	LMPK12120418	Infectocaryone	-1.8093	0.934761	7.35963	0.958286
3393	LMFA05000082	1,2-tricosanediol	-1.80912	0.934761	-0.24869	0.998649
4398	LMFA01170128	LMFA01170128	-1.80536	0.934761	3.42739	0.958286
1968	LMST01040212	20:0-Glc-Stigmasterol	-1.80508	0.934761	1.47914	0.958286
3170	LMFA07010029	Pentacosanyl palmitoleate	-1.78964	0.934761	4.27161	0.958286
1460	LMFA01050219	LMFA01050219	-1.78343	0.934761	1.01336	0.958286
2412	LMFA08010016	acetoacetamide	-1.77687	0.934761	1.60257	0.958286
3310	LMFA01170042	Equisetolic acid	-1.7753	0.934761	-2.64115	0.958286
2507	LMGL03014632	TG(14:1(9Z)/16:0/18:1(9Z))[iso6]	-1.77515	0.934761	-2.46227	0.958286
3460	LMGP01012232	PC(22:5(4Z,7Z,10Z,13Z,16Z)/14:0)	-1.76953	0.934761	2.65528	0.958286
4003	LMGP01070001	PC(O-14:1(1E)/0:0)	-1.76906	0.934761	1.45396	0.958286
3103	LMFA07070040	3-hydroxyeicosanoylcarnitine	-1.76854	0.934761	0.425653	0.995455
4664	LMGP03020036	PS(O-18:0/20:3(8Z,11Z,14Z))	-1.76749	0.934761	1.88803	0.958286
3467	LMFA06000045	LMFA06000045	-1.76402	0.934761	0.0357804	0.999396
2867	LMGL03011468	TG(20:1(11Z)/20:3(8Z,11Z,14Z)/20:3(8Z,11Z,14Z))[iso3]	-1.76241	0.934761	3.19004	0.958286
2582	LMFA07010789	Ascorbyl stearate	-1.76018	0.934761	0.886596	0.979779
2888	LMGL03010046	TG(16:0/17:2(9Z,12Z)/17:2(9Z,12Z))[iso3]	-1.75596	0.934761	1.74737	0.958286
1719	LMFA01030097	Lumequeic acid	-1.75596	0.934761	-1.54293	0.958286
1779	LMGL00000128	DGCC(16:0/16:0)	-1.75431	0.934761	2.26255	0.958286
4693	LMGL05010013	MGDG(20:5(5Z,8Z,11Z,14Z,17Z)/18:3(9Z,12Z,15Z))	-1.74859	0.934761	-0.570035	0.958286
232	LMGL03013208	TG(12:0/14:0/14:1(9Z))[iso6]	-1.73655	0.934761	2.25764	0.958286
1872	LMSL05000001	LMSL05000001	-1.73599	0.934761	0.563307	0.977439
1121	LMGP02050059	LysoPE(0:0/22:5(7Z,10Z,13Z,16Z,19Z))	-1.72402	0.934761	-0.452519	0.958286
1690	LMFA05000223	LMFA05000223	-1.72384	0.934761	-0.221821	0.998141
2931	LMFA01031113	22Z-Hentriacontenoic acid	-1.72309	0.934761	3.26323	0.958286
1867	LMFA01031111	25Z-Tetratriacontenoic acid	-1.72242	0.934761	1.77574	0.958286
4013	LMFA01010013	Tridecylic acid	-1.71872	0.934761	1.65948	0.958286
1825	LMGL00000125	DGTS(16:0/16:0)	-1.71859	0.934761	-0.955621	0.973391
207	LMGL03010032	TG(16:0/17:1(9Z)/17:1(9Z))[iso3]	-1.71749	0.934761	1.95688	0.958286
2098	LMST02030174	pregnan-21-ol	-1.71652	0.934761	1.79978	0.958286
3408	LMGL02010322	DG(12:0/16:1(9Z)/0:0)[iso2]	-1.70573	0.934761	-3.24409	0.958286
2532	LMFA08010004	Oleamide	-1.70253	0.934761	-1.97402	0.958286
3195	LMGP03020011	PS(O-16:0/19:1(9Z))	-1.69644	0.934761	1.78301	0.958286
182	LMFA01010021	Heneicosylic acid	-1.69574	0.934761	-2.51191	0.958286
3831	LMFA01060059	9-Keto heptadecylic acid	-1.6953	0.934761	-2.70329	0.958286
1094	LMPR0105050001	Ophiobolin A	-1.69473	0.934761	-3.56484	0.958286
3333	LMFA01020206	LMFA01020206	-1.69424	0.934761	-1.50239	0.958286
1616	LMGL03012619	TG(13:0/13:0/13:0)	-1.69341	0.934761	-1.42768	0.958286
3168	LMSP03010030	SM(d18:0/14:0)	-1.6909	0.934761	0.471744	0.995455
1360	LMFA01030823	LMFA01030823	-1.68773	0.934761	-1.41203	0.958286
2245	LMFA11000053	LMFA11000053	-1.68512	0.934761	0.703295	0.958286
1399	LMFA07011082	FAHFA(16:1(9Z)/5-O-16:0)	-1.68329	0.934761	2.85807	0.958286
1618	LMFA01010021	Heneicosylic acid	-1.67338	0.934761	0.405304	0.995455
3222	LMFA07010152	Linoleyl stearate	-1.67267	0.934761	-2.27922	0.958286
2572	LMGP01040093	LMGP01040093	-1.66961	0.934761	-0.614482	0.995358
981	LMFA06000082	LMFA06000082	-1.65443	0.934761	3.12553	0.958286
2916	LMGL03013948	TG(13:0/18:2(9Z,12Z)/18:3(9Z,12Z,15Z))[iso6]	-1.64964	0.934761	1.15344	0.980337
2558	LMST01010015	Cholestenone	-1.64846	0.934761	1.58673	0.958286
3150	LMFA03010002	PGF2alpha	-1.64572	0.934761	-2.88145	0.958286
3274	LMFA07070040	3-hydroxyeicosanoylcarnitine	-1.64365	0.934761	-5.25039	0.958286
122	LMFA02000011	LMFA02000011	-1.63909	0.934761	-0.596652	0.958286
1661	LMSP02010024	Cer(d18:2/16:0)	-1.6371	0.934761	0	NA
1639	LMFA06000104	LMFA06000104	-1.6333	0.934761	1.39824	0.958286
1685	LMFA01050418	Axillarenic acid	-1.62818	0.934761	-0.790838	0.977439
1511	LMGP06010001	PI(16:0/18:1(9Z))	-1.62673	0.934761	-0.278807	0.998887
1100	LMFA11000180	LMFA11000180	-1.60718	0.934761	-0.631545	0.990543
3289	LMGL02010450	DG(15:1(9Z)/16:0/0:0)[iso2]	-1.60717	0.934761	-1.4259	0.958286
626	LMSP0501AA31	GlcCer(d16:1/23:0)	-1.5977	0.934761	-4.01445	0.958286
3399	LMFA01020336	Mycolipenic acid (C25)	-1.59588	0.934761	-1.48913	0.958286
2508	LMGL03010252	TG(18:0/18:1(9Z)/18:2(9Z,12Z))[iso6]	-1.58753	0.934761	-2.17768	0.958286
1933	LMGL03012629	TG(12:0/12:0/14:1(9Z))[iso3]	-1.58244	0.934761	0.8821	0.958286
2513	LMGL03012617	1,2,3-tricaprinoyl-glycerol	-1.58117	0.934761	-4.87068	0.958286
3726	LMGL02010290	DG(21:0/22:6(4Z,7Z,10Z,13Z,16Z,19Z)/0:0)[iso2]	-1.56929	0.934761	1.71985	0.958286
4662	LMGP03010321	PS(18:0/22:2(13Z,16Z))	-1.56814	0.934761	1.69443	0.958286
2872	LMGL02010407	DG(14:1(9Z)/18:0/0:0)[iso2]	-1.56778	0.934761	4.74036	0.958286
2833	LMFA06000182	LMFA06000182	-1.56152	0.934761	0.106522	0.995455
4990	LMST01020055	16:1 Stigmasteryl ester	-1.55391	0.934761	0.0342902	0.999396
3462	LMST01040175	(20S,24S)-24-ethylthornasterol	-1.55148	0.934761	1.28763	0.958716
1651	LMFA01010020	Arachidic acid	-1.55032	0.934761	-1.80375	0.958286
433	LMFA08010023	S-Acetyldihydrolipoamide	-1.54942	0.934761	-0.582425	0.958286
1973	LMGL02010244	DG(20:5(5Z,8Z,11Z,14Z,17Z)/22:0/0:0)[iso2]	-1.54489	0.934761	-0.390384	0.977439
1695	LMFA01030097	Lumequeic acid	-1.53816	0.934761	-0.915467	0.980337
306	LMST04010164	LMST04010164	-1.53699	0.934761	0.0874617	0.958286
4919	LMFA09000001	LMFA09000001	-1.53575	0.934761	-0.131195	0.998959
1175	LMST03020651	1alpha,25-Dihydroxyvitamin D3 25-trimethylsilyl ether	-1.53519	0.934761	2.38765	0.958286
1693	LMGL02010118	DG(19:0/20:1(11Z)/0:0)[iso2]	-1.52987	0.934761	-1.28507	0.958286
5136	LMFA01010015	Pentadecylic acid	-1.52875	0.934761	-0.539719	0.958286
2570	LMSP03010001	SM(d18:1/18:0)	-1.52818	0.934761	2.13226	0.958286
2096	LMGL03016268	TG(18:1(9Z)/19:1(9Z)/22:1(11Z))[iso6]	-1.52656	0.934761	2.18909	0.958286
2577	LMFA05000059	LMFA05000059	-1.52617	0.934761	0.0630824	0.998959
2911	LMGL03010221	TG(16:1(9Z)/18:3(9Z,12Z,15Z)/18:3(9Z,12Z,15Z))[iso3]	-1.52225	0.934761	1.7387	0.958286
3926	LMPR0104210004	(-)-Asbestinine 2	-1.5182	0.934761	1.98489	0.958286
1374	LMPR0103050002	(-)-abscisic aldehyde	-1.50692	0.934761	-1.11045	0.958286
490	LMFA05000598	1-Deoxy-D-glucitol	-1.5058	0.934761	-0.531098	0.965395
1994	LMGL03013492	TG(12:0/18:2(9Z,12Z)/20:5(5Z,8Z,11Z,14Z,17Z))[iso6]	-1.50537	0.934761	1.7656	0.965395
3326	LMGL02010035	DG(16:1(9Z)/18:3(9Z,12Z,15Z)/0:0)[iso2]	-1.50266	0.934761	3.98915	0.958286
3634	LMGL02010322	DG(12:0/16:1(9Z)/0:0)[iso2]	-1.49772	0.934761	-1.45258	0.958286
2964	LMGL02010022	DG(17:0/17:2(9Z,12Z)/0:0)[iso2]	-1.48702	0.934761	1.63887	0.958286
1814	LMGP04020077	PG(O-16:0/18:3(9Z,12Z,15Z))	-1.48322	0.934761	-0.433509	0.997334
2169	LMFA01020130	LMFA01020130	-1.4791	0.934761	-1.23008	0.958286
112	LMPK12111508	Dasytrichone	-1.47734	0.934761	0.808417	0.983618
230	LMGL03012639	TG(12:0/12:0/18:2(9Z,12Z))[iso3]	-1.47384	0.934761	1.77777	0.958286
2610	LMFA07070044	3-hydroxypalmitoleoylcarnitine	-1.46818	0.934761	1.29438	0.958286
3049	LMFA07010887	Ethylene glycol distearate	-1.46677	0.934761	0.346958	0.958286
1705	LMPK12010438	LMPK12010438	-1.45097	0.934761	3.44098	0.958286
424	LMFA05000050	LMFA05000050	-1.44802	0.934761	-0.237509	0.958286
3250	LMFA03010032	Tetranor-PGEM	-1.44676	0.934761	-2.65945	0.958286
2151	LMST04010262	LMST04010262	-1.44587	0.934761	2.46045	0.958286
210	LMGL03012660	TG(12:0/14:0/14:0)[iso3]	-1.44422	0.934761	2.32151	0.958286
2956	LMST01040236	22:3-Glc-Stigmasterol	-1.442	0.934761	-0.574456	0.995455
1550	LMSP02020012	Cer(d18:0/24:0)	-1.43891	0.934761	-2.54965	0.958286
2226	LMFA03010069	PGF1beta	-1.43868	0.934761	-2.04118	0.958286
2868	LMGL02010022	DG(17:0/17:2(9Z,12Z)/0:0)[iso2]	-1.42545	0.934761	2.25549	0.958286
3081	LMSP0501AA32	GlcCer(d18:1/23:0)	-1.42127	0.934761	3.26803	0.958286
1286	LMFA01080002	LMFA01080002	-1.42053	0.934761	-0.387136	0.995455
941	LMGP01010612	PC(16:0/2:0)	-1.41611	0.934761	1.99982	0.958286
4567	LMFA01030833	30:5(15Z,18Z,21Z,24Z,27Z)	-1.41124	0.934761	1.39388	0.958286
3571	LMFA01050546	3-Acetoxy-eicosanoic acid	-1.40612	0.934761	1.14345	0.965395
3009	LMFA07070052	Arachidyl carnitine	-1.40431	0.934761	-0.925966	0.958286
3290	LMSL05000001	LMSL05000001	-1.40331	0.934761	-0.541469	0.989079
4252	LMFA01170125	Ceriporic acid B	-1.40278	0.934761	-1.17374	0.958286
1722	LMGL02010354	DG(13:0/16:0/0:0)[iso2]	-1.39508	0.934761	2.63303	0.958286
952	LMFA01060079	LMFA01060079	-1.39389	0.934761	1.83952	0.958286
144	LMPK15030030	5-((5Z,8Z,11Z,14Z)-heptadeca-5,8,11,14-tetraen-1-yl)resorcinol	-1.38683	0.934761	3.45193	0.958286
1887	LMSP03010004	SM(d18:0/16:0)	-1.38384	0.934761	1.5584	0.958716
3910	LMFA01050192	LMFA01050192	-1.37749	0.934761	0.940441	0.958286
3539	LMSP0501AB08	LacCer(d18:1/26:0)	-1.37706	0.934761	2.35624	0.958286
2704	LMFA07070040	3-hydroxyeicosanoylcarnitine	-1.37377	0.934761	0.0688145	0.999396
4312	LMFA01050502	all-trans-7-hydroxyhexadeca-2,4,8,10-tetraenoic acid	-1.37374	0.934761	1.93637	0.958286
1660	LMFA12000043	LMFA12000043	-1.37124	0.934761	-2.04763	0.958286
4166	LMGP03050023	PS(22:1(11Z)/0:0)	-1.37016	0.934761	1.11312	0.958286
3297	LMFA06000245	LMFA06000245	-1.36523	0.934761	1.34477	0.958286
496	LMFA01050532	Fuconic acid	-1.3649	0.934761	2.23095	0.958286
2880	LMGL03011452	TG(18:2(9Z,12Z)/18:3(9Z,12Z,15Z)/22:4(7Z,10Z,13Z,16Z))[iso6]	-1.36489	0.934761	1.85914	0.958286
2609	LMFA01020253	LMFA01020253	-1.36418	0.934761	0.949207	0.958286
2318	LMGP03020036	PS(O-18:0/20:3(8Z,11Z,14Z))	-1.36418	0.934761	5.40225	0.958286
4694	LMGP06020003	PI(O-16:0/13:0)	-1.35559	0.934761	-0.708358	0.965395
1838	LMFA02000231	9S-HODE-d4	-1.35455	0.934761	-0.927005	0.967197
4309	LMGP01050040	PC(18:4(9E,11E,13E,15E)/0:0)	-1.35211	0.934761	-1.25039	0.958286
1214	LMFA05000173	LMFA05000173	-1.3492	0.934761	1.02708	0.958286
3021	LMST01010381	22:2-Glc-cholesterol	-1.34598	0.934761	1.18215	0.958286
1644	LMST01031113	Nebrosteroid M	-1.34556	0.934761	0.21605	0.998099
3694	LMFA01010018	Stearic acid	-1.34346	0.934761	-0.450302	0.965395
932	LMST02010004	Estrone	-1.33457	0.934761	1.01567	0.958286
2789	LMFA01020130	LMFA01020130	-1.33422	0.934761	-0.822257	0.958286
2072	LMGL02010003	DG(18:0/16:0/0:0)	-1.32138	0.934761	-0.436671	0.995455
176	LMST01050018	24-isopropenyl-22E-dehydrocholesterol	-1.32086	0.934761	-0.844434	0.978926
2299	LMST01080072	Agavegenin A	-1.32078	0.934761	1.00121	0.958286
3519	LMPR01070141	4,4'-Diapophytofluene	-1.31961	0.934761	-1.9144	0.958286
2588	LMST04010262	LMST04010262	-1.31739	0.934761	1.1785	0.958286
2811	LMST01010238	LMST01010238	-1.31152	0.934761	-0.842767	0.958286
2965	LMGL03013238	TG(12:0/14:1(9Z)/15:0)[iso6]	-1.31036	0.934761	1.29442	0.97366
30	LMPK12120107	Prorepensin	-1.299	0.934761	-1.73315	0.958286
2321	LMFA07070016	(2E,5Z,7E)-decatrienoylcarnitine	-1.29702	0.934761	1.09442	0.958286
2714	LMFA07010789	Ascorbyl stearate	-1.29573	0.934761	-0.0104982	0.999396
3727	LMFA05000130	n-octanol	-1.29264	0.934761	1.74867	0.958286
1923	LMGL03012618	Trilauroyl-glycerol	-1.28313	0.934761	1.3623	0.958286
3438	LMFA05000567	(S)-25-Hydroxy-14,16-hentriacontanedione	-1.28152	0.934761	-1.82463	0.958286
2531	LMGP01010931	PC(18:2(9Z,12E)/17:2(9Z,11E))	-1.27567	0.934761	-1.56924	0.960118
1410	LMSP0501AA06	GlcCer(d18:1/20:0)	-1.27383	0.934761	2.54973	0.958286
765	LMGP03010477	PS(19:0/22:2(13Z,16Z))	-1.27154	0.934761	1.82794	0.958286
980	LMFA08020135	N-stearoyl histidine	-1.27136	0.934761	-0.91087	0.958286
1377	LMFA05000030	LMFA05000030	-1.26685	0.934761	-0.674958	0.958286
4515	LMST01010293	LMST01010293	-1.26395	0.934761	-0.408585	0.995455
1648	LMFA01020338	Mycolipenic acid (C28)	-1.25927	0.934761	-3.0264	0.958286
4497	LMFA01010011	Undecylic acid	-1.25734	0.934761	-0.0526882	0.999396
258	LMFA01010018	Stearic acid	-1.25582	0.934761	-0.0766686	0.997738
2918	LMGL03014789	TG(14:1(9Z)/18:2(9Z,12Z)/18:3(9Z,12Z,15Z))[iso6]	-1.25443	0.934761	2.01185	0.958286
835	LMPK12020257	LMPK12020257	-1.25411	0.934761	2.0395	0.958286
209	LMGL03013247	TG(12:0/14:1(9Z)/18:2(9Z,12Z))[iso6]	-1.25062	0.934761	2.10588	0.958286
2574	LMSP03010007	SM(d18:1/24:1(15Z))	-1.25039	0.934761	0.943697	0.979438
3336	LMGL02010321	1,2-dimyristoyl-sn-glycerol	-1.24612	0.934761	-1.55794	0.958286
2028	LMGL03010021	TG(16:0/16:1(9Z)/17:0)[iso6]	-1.24611	0.934761	2.55152	0.958286
4957	LMFA07070030	2-ethylacryloylcarnitine	-1.23908	0.934761	-0.392059	0.995455
1456	LMST01040188	LMST01040188	-1.23343	0.934761	2.60543	0.958286
3909	LMST02030216	Ximaosteroid C	-1.22801	0.934761	0.611068	0.979438
2048	LMFA07050371	sulfoacetyl-CoA	-1.21816	0.934761	0.836495	0.987126
3142	LMFA05000216	LMFA05000216	-1.21548	0.934761	0.00249492	0.999396
2484	LMST04010192	LMST04010192	-1.21336	0.934761	2.30448	0.958286
4261	LMST03010034	(6R)-vitamin D2 6,19-sulfur dioxide adduct / (6R)-ergocalciferol 6,19-sulfur dioxide adduct	-1.19937	0.934761	-1.90272	0.958286
1046	LMST02030132	21-hydroxyallopregnanolone	-1.18984	0.934761	0.193759	0.960118
1629	LMGL02010324	DG(13:0/13:0/0:0)	-1.18968	0.934761	-1.36805	0.958286
2698	LMFA06000075	LMFA06000075	-1.18799	0.934761	-0.617167	0.958286
3418	LMSP02010093	Cer(d16:2(4E,6E)/24:0(2OH))	-1.18015	0.934761	-1.45832	0.958286
228	LMFA01010030	Melissic acid	-1.17591	0.934761	2.15471	0.958286
3062	LMFA01020130	LMFA01020130	-1.17404	0.934761	0.473496	0.993105
2050	LMGL03010306	TG(17:2(9Z,12Z)/17:2(9Z,12Z)/20:1(11Z))[iso3]	-1.17146	0.934761	1.76096	0.958286
3974	LMGL02010323	DG(12:0/12:0/0:0)[iso2]	-1.17021	0.934761	-0.334999	0.986044
224	LMGL03013212	TG(12:0/14:0/16:1(9Z))[iso6]	-1.17011	0.934761	2.5875	0.958286
2601	LMST01080072	Agavegenin A	-1.15493	0.934761	1.91629	0.958286
1957	LMGL03012631	TG(12:0/12:0/15:1(9Z))[iso3]	-1.15405	0.934761	1.63716	0.958286
2977	LMFA01140029	Dihydroxychaulmoogric acid	-1.15106	0.934761	0.102149	0.991918
2264	LMFA01120009	Tetranor-8-NO2-CLA	-1.14839	0.934761	-0.045555	0.999396
420	LMFA05000031	LMFA05000031	-1.145	0.934761	0.312711	0.960118
2723	LMFA01060148	LMFA01060148	-1.14323	0.934761	1.33598	0.958286
5064	LMFA05000468	LMFA05000468	-1.1381	0.934761	0.61335	0.958286
2214	LMFA01050121	LMFA01050121	-1.13718	0.934761	2.12764	0.958286
2573	LMSP03010022	SM(d18:0/22:0)	-1.12989	0.934761	1.15128	0.977823
4160	LMFA01010015	Pentadecylic acid	-1.1297	0.934761	-0.515991	0.983618
2963	LMFA01020209	LMFA01020209	-1.12926	0.934761	0.0762902	0.995455
212	LMGL03013218	TG(12:0/14:0/18:2(9Z,12Z))[iso6]	-1.12381	0.934761	2.33468	0.958286
3098	LMFA06000002	3-propyl acrolein	-1.12231	0.934761	-0.679279	0.958286
2236	LMFA07010720	2-Hydroxyhexadecanoylcarnitine	-1.11876	0.934761	-0.103815	0.998099
1364	LMFA07010720	2-Hydroxyhexadecanoylcarnitine	-1.11489	0.934761	-0.0742499	0.997517
2715	LMST04010019	LMST04010019	-1.11471	0.934761	1.43239	0.958286
2411	LMFA01050352	Mevalonic acid	-1.10592	0.934761	1.32993	0.958286
3041	LMPK12010247	Alatanin 2	-1.10238	0.934761	2.1932	0.958286
4015	LMST01010227	LMST01010227	-1.10218	0.934761	-0.334396	0.958286
4719	LMFA08020164	2,4-Undecadiene-8,10-diynoic acid isobutylamide	-1.10141	0.934761	-1.06657	0.958286
3113	LMFA01010026	Cerotic acid	-1.09989	0.934761	0.150073	0.999396
2664	LMFA07070007	hexadecanedioic acid mono-L-carnitine ester	-1.09933	0.934761	1.45803	0.958286
311	LMFA01030124	LMFA01030124	-1.09307	0.934761	0.763123	0.958286
3256	LMST01080072	Agavegenin A	-1.09173	0.934761	0.44394	0.995455
4161	LMFA03020051	13E-Tetranor-16-carboxy-LTE4	-1.08901	0.934761	0	NA
3121	LMSP02020040	Cer(d20:0/26:0(2OH))	-1.08771	0.934761	-0.623399	0.983618
2669	LMFA03010038	19R-hydroxy-PGF1alpha	-1.087	0.934761	1.29828	0.958286
2297	LMFA07070053	Butenylcarnitine	-1.08154	0.934761	1.41031	0.958286
3902	LMFA01050434	(S)-3-hydroxystearic acid	-1.08019	0.934761	-0.338232	0.966206
672	LMFA01010009	Pelargonic acid	-1.07389	0.934761	-0.678638	0.966481
4714	LMGP06010019	PI(12:0/17:1(9Z))	-1.06519	0.934761	-0.60416	0.958286
3020	LMFA01060201	13-keto-9Z-octadecenoic acid	-1.06382	0.934761	-0.740793	0.958286
1624	LMST04010114	LMST04010114	-1.06201	0.934761	-0.634525	0.983618
3944	LMFA03000014	8R,9S-cis-epoxy-10S-hydroxy-eicosa-11Z,14Z-dienoic acid.	-1.06097	0.934761	-0.0092104	0.999396
1822	LMSP01080048	Pramanicin	-1.05161	0.934761	-2.21199	0.958286
3767	LMFA01060204	11-keto-Octacosanoic acid	-1.04575	0.934761	-0.379379	0.977439
4501	LMST02020002	Testosterone	-1.04574	0.934761	1.81764	0.958286
3670	LMFA01050052	LMFA01050052	-1.04174	0.934761	0.0971066	0.998099
609	LMFA01030710	LMFA01030710	-1.0401	0.934761	-0.648843	0.958286
4433	LMFA06000115	2-bromopalmitaldehyde	-1.03928	0.934761	2.87879	0.958286
2730	LMFA08020190	N,N-diethyl-3-hydroxybut-2-enamide	-1.02294	0.934761	-1.64474	0.958286
3415	LMFA01031066	7-hydroxy-10E-Heptadecen-8-ynoic acid	-1.02076	0.934761	-1.69039	0.958286
1764	LMST03020419	11alpha-ethyl-1alpha,25-dihydroxyvitamin D3 / 11alpha-ethyl-1alpha,25-dihydroxycholecalciferol	-1.01713	0.934761	-1.15327	0.958286
2279	LMFA01030177	LMFA01030177	-1.01501	0.934761	0.208471	0.997334
1569	LMGL02010043	DG(18:0/18:1(9Z)/0:0)[iso2]	-1.01241	0.934761	3.63264	0.958286
3600	LMGL03012618	Trilauroyl-glycerol	-1.01234	0.934761	2.09795	0.958286
1924	LMGL00000125	DGTS(16:0/16:0)	-0.997122	0.934761	1.67639	0.958286
3239	LMFA06000106	LMFA06000106	-0.996552	0.934761	1.47139	0.958286
3114	LMFA01170010	LMFA01170010	-0.993295	0.934761	-0.617636	0.958286
259	LMFA01020104	Citronellic acid	-0.99045	0.934761	-0.787095	0.958286
4562	LMFA02000029	13-HOTE	-0.989791	0.934761	-0.356282	0.958286
3105	LMFA13030006	LMFA13030006	-0.988813	0.934761	-0.989952	0.958286
3199	LMFA05000021	LMFA05000021	-0.986164	0.934761	-0.782371	0.958286
1466	LMFA05000095	octadec-11Z-enol	-0.983788	0.934761	-0.443571	0.977439
4153	LMFA07070063	Elaidic carnitine	-0.982718	0.934761	0.87846	0.958286
2838	LMGL03010969	TG(18:1(9Z)/18:2(9Z,12Z)/22:0)[iso6]	-0.982183	0.934761	1.75969	0.958286
73	LMGL03013788	TG(13:0/16:0/17:1(9Z))[iso6]	-0.980149	0.934761	3.276	0.958286
719	LMGP06010860	PI(18:0/12:0)	-0.980073	0.934761	0.00746668	0.999396
74	LMGL03013217	TG(12:0/14:0/18:1(9Z))[iso6]	-0.972362	0.934761	2.76188	0.958286
2178	LMFA07070040	3-hydroxyeicosanoylcarnitine	-0.972169	0.934761	-0.553875	0.958286
4170	LMPK12060062	Dehydrorotenone	-0.962731	0.934761	1.91939	0.958286
2999	LMGL03010045	TG(17:0/17:1(9Z)/17:1(9Z))[iso3]	-0.962124	0.934761	1.76372	0.958286
3154	LMFA02020207	12-hydroxyjasmonic acid 12-O-beta-D-glucoside	-0.959809	0.934761	0.0271895	0.999396
3579	LMGL02010004	DG(18:1(11E)/16:0/0:0)	-0.956557	0.934761	-0.358944	0.983993
3232	LMFA06000103	LMFA06000103	-0.956547	0.934761	-0.306878	0.970509
3521	LMFA05000077	13-methyl-1,2-eicosanediol	-0.943655	0.934761	0.514731	0.958286
3761	LMST03020085	26,26,26,27,27,27-hexafluoro-1alphaa-hydroxyvitamin D3 / 26,26,26,27,27,27-hexafluoro-1alphaa-hydroxycholecalciferol	-0.942223	0.934761	-0.545885	0.958716
2231	LMFA01080002	LMFA01080002	-0.93971	0.934761	-0.602215	0.958286
1859	LMFA07010021	Heptadecyl palmitoleate	-0.939391	0.934761	1.24203	0.958286
3845	LMST01030121	Teasterone	-0.938518	0.934761	0.449601	0.978501
2662	LMST04020029	27-Norcholestanehexol	-0.931501	0.934761	1.2969	0.958286
3448	LMFA01030092	Nervonic acid	-0.931001	0.934761	-1.69386	0.958286
3138	LMFA01031111	25Z-Tetratriacontenoic acid	-0.930267	0.934761	-0.489346	0.991265
3100	LMSL01020001	Lipid X	-0.929489	0.934761	2.25424	0.958286
1370	LMFA01020332	Mycolipanolic acid (C24)	-0.92524	0.934761	1.30903	0.958286
3305	LMFA12000326	LMFA12000326	-0.924937	0.934761	0.715109	0.965378
5058	LMFA08010023	S-Acetyldihydrolipoamide	-0.922395	0.934761	1.15175	0.958286
2088	LMFA03010181	1(3)-glyceryl-PGF2alpha	-0.92189	0.934761	-0.591108	0.958286
3949	LMPK15010001	Nonylphenol	-0.921324	0.934761	-0.0894071	0.995455
1876	LMFA01170053	LMFA01170053	-0.919937	0.934761	-0.399842	0.966206
3622	LMFA06000245	LMFA06000245	-0.914041	0.934761	1.47721	0.958286
2221	LMFA03010069	PGF1beta	-0.908088	0.934761	-0.104613	0.995455
2764	LMFA07010720	2-Hydroxyhexadecanoylcarnitine	-0.907852	0.934761	-0.660717	0.958286
1787	LMFA12000008	nonacosan-10-one	-0.906233	0.934761	1.49668	0.958286
47	LMFA12000309	LMFA12000309	-0.903637	0.934761	1.1626	0.958286
4443	LMFA13010005	LMFA13010005	-0.90333	0.934761	0.115473	0.998828
1686	LMFA01030430	LMFA01030430	-0.893747	0.934761	0.688404	0.958286
4246	LMFA01010017	Margaric acid	-0.890726	0.934761	-0.372344	0.958286
1244	LMFA06000082	LMFA06000082	-0.881338	0.934761	0.11113	0.995455
1778	LMFA07010021	Heptadecyl palmitoleate	-0.88026	0.934761	2.78307	0.958286
4116	LMFA01170038	Tricosanedioic acid	-0.87913	0.934761	-0.342788	0.958286
2873	LMGL03013787	TG(13:0/16:0/17:0)[iso6]	-0.877678	0.934761	3.13069	0.958286
2275	LMFA01040054	LMFA01040054	-0.874268	0.934761	1.61404	0.958286
4226	LMSP00000003	LMSP00000003	-0.87319	0.934761	-0.147834	0.995455
2717	LMFA01060148	LMFA01060148	-0.872518	0.934761	-0.220502	0.978926
1707	LMPR0106240002	thalianol	-0.867878	0.934761	0.113291	0.999396
2054	LMGL02010326	DG(15:0/15:0/0:0)	-0.863358	0.934761	1.20635	0.969456
3550	LMST01040188	LMST01040188	-0.861689	0.934761	2.68065	0.958286
1533	LMFA03030015	Thromboxane	-0.861662	0.934761	0.566736	0.958286
1871	LMFA08020053	N-(2'-(4-benzenesulfonamide)-ethyl) arachidonoyl amine	-0.855626	0.934761	-0.802974	0.958286
3736	LMST01031097	Stoloniferone K	-0.855029	0.934761	1.92838	0.958286
1090	LMFA05000005	Falcarindiol	-0.852492	0.934761	-0.00656813	0.999396
1227	LMST03020029	1alpha,25-dihydroxy-21-nor-20-oxavitamin D3 / 1alpha,25-dihydroxy-21-nor-20-oxacholecalciferol	-0.851675	0.934761	-5.98359	0.958286
2687	LMFA05000145	LMFA05000145	-0.848679	0.934761	-0.670669	0.958286
671	LMST03020522	1alpha-hydroxy-2beta-(5-hydroxypentoxy)vitamin D3 / 1alpha-hydroxy-2beta-(5-hydroxypentoxy)cholecalciferol	-0.847117	0.934761	1.23961	0.970854
1904	LMPK04000001	epothilone D	-0.844947	0.934761	-0.427209	0.958286
2745	LMFA01050431	Auricolic acid	-0.844451	0.934761	-1.12465	0.958286
839	LMFA01050487	3,16-dihydroxypalmitic acid	-0.842844	0.934761	0.774853	0.960118
213	LMGL03013352	TG(12:0/16:1(9Z)/18:2(9Z,12Z))[iso6]	-0.841986	0.934761	2.51957	0.958286
3957	LMFA01020203	LMFA01020203	-0.840636	0.934761	-0.661592	0.958286
629	LMFA01030721	LMFA01030721	-0.840124	0.934761	0.246048	0.995455
288	LMFA01010019	Nonadecylic acid	-0.83309	0.934761	1.8945	0.958286
1742	LMFA06000106	LMFA06000106	-0.831536	0.934761	1.34047	0.958286
2780	LMFA07070033	2-Hydroxymyristoylcarnitine	-0.827348	0.934761	-0.841662	0.958286
1095	LMFA01170125	Ceriporic acid B	-0.820171	0.934761	-0.826194	0.958286
2656	LMFA13010039	LMFA13010039	-0.816801	0.934761	0.790702	0.958286
4251	LMGP10050001	PA(13:0/0:0)	-0.815459	0.934761	2.32982	0.958286
2756	LMFA01050378	3S,4-dihydroxy-butyric acid	-0.809577	0.934761	-0.633605	0.958286
1355	LMFA01060149	LMFA01060149	-0.809112	0.934761	-0.443275	0.958286
1965	LMFA01020224	LMFA01020224	-0.807968	0.934761	-0.674998	0.958286
1256	LMFA08040056	Anandamide-d4 (20:4, n-6)	-0.803107	0.934761	-1.24916	0.958286
2255	LMFA01040030	15S-HpEDE	-0.802154	0.934761	0.571909	0.958286
3948	LMGL03010128	TG(16:0/17:2(9Z,12Z)/19:0)[iso6]	-0.791958	0.934761	-0.240354	0.958286
2674	LMST01010158	(25S)-11alpha,20,26-trihydroxyecdysone	-0.785118	0.934761	1.36486	0.958286
559	LMFA07070038	3-hydroxy-cis-5-octenoylcarnitine	-0.780981	0.934761	5.47391	0.958286
3391	LMFA07010887	Ethylene glycol distearate	-0.780131	0.934761	-0.678516	0.994874
3215	LMFA05000083	1,2-tetracosanediol	-0.77289	0.934761	1.21781	0.958286
2041	LMGL02010402	DG(14:1(9Z)/16:0/0:0)[iso2]	-0.767481	0.934761	0.765755	0.992787
934	LMFA08020094	N-docosahexaenoyl phenylalanine	-0.766391	0.934761	-0.195997	0.995455
3940	LMFA01030185	DHA	-0.764706	0.934761	2.4259	0.958286
1105	LMFA01170038	Tricosanedioic acid	-0.763247	0.934761	-0.489298	0.958286
937	LMPR0104090002	Caesalpinin N	-0.76045	0.934761	0.53577	0.958286
2219	LMFA06000085	LMFA06000085	-0.755259	0.934761	-0.531324	0.958286
3890	LMGL02010322	DG(12:0/16:1(9Z)/0:0)[iso2]	-0.75043	0.934761	-0.701081	0.958286
1508	LMGP10050032	PA(21:0/0:0)	-0.747568	0.934761	2.12618	0.958286
1220	LMFA01030056	cis-9-palmitoleic acid	-0.744443	0.934761	-0.175114	0.995455
5114	LMFA01020102	LMFA01020102	-0.741313	0.934761	-0.360898	0.958286
129	LMFA03010096	PGF2alpha-11-acetate	-0.735829	0.934761	0.258092	0.983689
1178	LMST03020444	(17E)-1alpha,25-dihydroxy-26,27-dimethyl-17,20,22,22,23,23-hexadehydro-24a-homovitamin D3 / (17E)-1alpha,25-dihydroxy-26,27-dimethyl-17,20,22,22,23,23-hexadehydro-24a-homocholecalciferol	-0.734896	0.934761	-0.945453	0.958286
4463	LMFA03010057	16,16-dimethyl-PGE1	-0.734286	0.934761	-0.207319	0.980337
2224	LMFA07070069	Hexacosanoyl carnitine	-0.731483	0.934761	0.869195	0.958286
3876	LMFA01010001	Palmitic acid	-0.731434	0.934761	1.82575	0.958286
3782	LMFA01060047	4-keto pentadecanoic acid	-0.726779	0.934761	-0.289279	0.958286
2457	LMFA01050532	Fuconic acid	-0.726277	0.934761	-0.632869	0.958286
874	LMFA02000168	9,10,13-TriHOME(11)	-0.725673	0.934761	-0.325241	0.958286
3738	LMFA01060181	3-oxohexacosanoic acid	-0.723343	0.934761	0.50027	0.958286
3512	LMFA07011058	FAHFA(18:1(9Z)/5-O-18:0)	-0.722589	0.934761	0.75478	0.983618
2171	LMFA07010789	Ascorbyl stearate	-0.721755	0.934761	-0.362563	0.958286
1471	LMFA01050076	LMFA01050076	-0.721123	0.934761	0.229738	0.986044
2190	LMFA03010002	PGF2alpha	-0.718764	0.934761	-0.419313	0.958286
3207	LMFA01010024	Lignoceric acid	-0.717043	0.934761	1.71328	0.958286
1092	LMFA05000145	LMFA05000145	-0.716837	0.934761	-1.71137	0.958286
4164	LMGP10050032	PA(21:0/0:0)	-0.714704	0.934761	0.97131	0.980337
150	LMST01010213	27-Nor-cholestane-pentol	-0.714598	0.934761	-0.0277043	0.999396
2683	LMFA01020397	Argenonic acid	-0.713488	0.934761	0.968711	0.958286
3975	LMFA01030760	LMFA01030760	-0.710948	0.934761	0.772384	0.978501
597	LMFA01020399	Dendryphiellic acid B	-0.709886	0.934761	-0.764876	0.958286
1950	LMFA01040051	LMFA01040051	-0.709424	0.934761	-0.621918	0.958286
1246	LMFA05000016	LMFA05000016	-0.704854	0.934761	-0.0383292	0.998959
2511	LMST04010192	LMST04010192	-0.701594	0.934761	-0.636894	0.958286
1862	LMFA05000223	LMFA05000223	-0.700998	0.934761	1.58301	0.958286
4096	LMFA07070040	3-hydroxyeicosanoylcarnitine	-0.700217	0.934761	-0.461545	0.958286
312	LMFA07040063	LMFA07040063	-0.699934	0.934761	-0.306345	0.962939
683	LMGL03012615	Triacetin	-0.699044	0.934761	0.674214	0.958286
3623	LMFA06000247	LMFA06000247	-0.69893	0.934761	0.0469254	0.999396
2666	LMFA03010213	Tetranor-PGF1alpha	-0.697851	0.934761	0.940086	0.958286
2250	LMFA07070002	LMFA07070002	-0.69563	0.934761	-0.4975	0.958286
1209	LMFA01050121	LMFA01050121	-0.692162	0.934761	-0.824439	0.958286
4668	LMGP01010598	PC(16:0/18:3(6Z,9Z,12Z))	-0.690865	0.934761	2.15009	0.958286
2229	LMFA01170010	LMFA01170010	-0.689961	0.934761	-0.50112	0.958286
3861	LMFA01030863	20:3(5Z,13Z,16Z)	-0.680581	0.934761	2.49514	0.958286
3997	LMFA11000053	LMFA11000053	-0.679017	0.934761	-1.44254	0.958286
3913	LMFA05000145	LMFA05000145	-0.678523	0.934761	-0.474878	0.958286
113	LMGP03020017	PS(O-16:0/22:4(7Z,10Z,13Z,16Z))	-0.675828	0.934761	1.05641	0.958286
4163	LMFA07011019	Sorbitan palmitate	-0.675518	0.934761	-0.524611	0.958286
3986	LMFA05000145	LMFA05000145	-0.673297	0.934761	-0.509591	0.958286
2159	LMFA08020053	N-(2'-(4-benzenesulfonamide)-ethyl) arachidonoyl amine	-0.6732	0.934761	-0.830209	0.958286
1191	LMFA05000603	1-hydroxy-5-phenyl-3-pentanone	-0.671151	0.934761	-0.293854	0.958716
1242	LMFA03010078	11-deoxy-PGF2a	-0.671039	0.934761	-0.17176	0.98256
720	LMGP03020031	PS(O-18:0/18:4(6Z,9Z,12Z,15Z))	-0.669112	0.934761	-0.0438796	0.997334
1278	LMFA01020107	LMFA01020107	-0.667929	0.934761	0.16971	0.982653
2848	LMGL03010688	TG(17:2(9Z,12Z)/18:1(9Z)/21:0)[iso6]	-0.667754	0.934761	2.75316	0.958286
1870	LMFA05000223	LMFA05000223	-0.666611	0.934761	1.86184	0.958286
1850	LMFA08020201	pre-putrebactin	-0.666324	0.934761	-0.540376	0.958286
305	LMPR0103200001	Emmotin A	-0.665404	0.934761	-0.0730114	0.966206
1153	LMFA01030530	LMFA01030530	-0.66228	0.934761	1.78159	0.958286
2592	LMST04010001	Cholic acid	-0.659508	0.934761	1.5838	0.958286
3895	LMFA01030092	Nervonic acid	-0.657534	0.934761	-0.795042	0.958286
2778	LMFA05000111	LMFA05000111	-0.657142	0.934761	-0.95243	0.958286
2137	LMFA01050178	LMFA01050178	-0.656961	0.934761	-0.850147	0.958286
4470	LMFA01170019	LMFA01170019	-0.65653	0.934761	-0.574429	0.958286
2889	LMGL03014629	TG(14:1(9Z)/16:0/17:1(9Z))[iso6]	-0.655507	0.934761	3.62011	0.958286
1632	LMGP01011724	PC(18:4(6Z,9Z,12Z,15Z)/20:5(5Z,8Z,11Z,14Z,17Z))	-0.655447	0.934761	-0.555279	0.993105
2792	LMFA07010720	2-Hydroxyhexadecanoylcarnitine	-0.654308	0.934761	-0.103328	0.986181
1446	LMFA05000170	LMFA05000170	-0.650933	0.934761	-0.0672727	0.995455
153	LMST04010146	LMST04010146	-0.650799	0.934761	0.374018	0.960118
1318	LMFA01020104	Citronellic acid	-0.65048	0.934761	-0.87213	0.958286
3077	LMFA01060079	LMFA01060079	-0.650195	0.934761	-0.380921	0.95944
2657	LMFA07070085	O-(17-carboxyheptadecanoyl)carnitine	-0.649246	0.934761	1.35379	0.958286
1362	LMFA01010021	Heneicosylic acid	-0.646439	0.934761	-0.678771	0.958286
2763	LMFA07070085	O-(17-carboxyheptadecanoyl)carnitine	-0.6454	0.934761	-0.275346	0.965933
263	LMPR04000001	Diploptene	-0.643192	0.934761	0.386651	0.958716
1118	LMST03020615	C-9,11,21-Trisnor-17-methyl-1alpha,25-dihydroxyvitamin D3	-0.642159	0.934761	-0.227025	0.958286
1451	LMFA06000075	LMFA06000075	-0.641992	0.934761	0.0411253	0.998099
3524	LMGL02010012	DG(16:0/17:0/0:0)[iso2]	-0.639428	0.934761	2.0827	0.958286
4451	LMFA01050543	5,8,12-Trihydroxy-9-octadecenoic acid	-0.639103	0.934761	-0.426408	0.958286
3284	LMFA12000326	LMFA12000326	-0.638503	0.934761	1.39229	0.958286
70	LMGL03013351	TG(12:0/16:1(9Z)/18:1(9Z))[iso6]	-0.638401	0.934761	2.99031	0.958286
2162	LMFA01050215	LMFA01050215	-0.63481	0.934761	-0.768849	0.958286
2326	LMFA01170001	Suberic acid	-0.634513	0.934761	-0.872013	0.958286
3112	LMSP02010081	Cer(d15:2(4E,6E)/20:0(2OH))	-0.633155	0.934761	2.52692	0.958286
4676	LMGP04010022	PG(14:0/16:0)	-0.631036	0.934761	-0.146595	0.995455
3097	LMFA03010069	PGF1beta	-0.626706	0.934761	-1.74515	0.958286
2649	LMSL05000001	LMSL05000001	-0.625965	0.934761	1.36509	0.958286
3677	LMSP02010002	Cer(d18:1/12:0)	-0.624382	0.934761	0.0165085	0.999396
431	LMFA01100013	LMFA01100013	-0.62231	0.934761	-0.298054	0.958286
1047	LMFA01170135	Nonadecandioic acid	-0.621724	0.934761	-0.718301	0.958286
1369	LMFA07010789	Ascorbyl stearate	-0.621476	0.934761	-0.298008	0.996096
1817	LMFA06000106	LMFA06000106	-0.619869	0.934761	1.15885	0.958286
2672	LMFA03010002	PGF2alpha	-0.619742	0.934761	1.64929	0.958286
2234	LMFA01020106	LMFA01020106	-0.618122	0.934761	2.60438	0.958286
2217	LMFA05000032	LMFA05000032	-0.617588	0.934761	0.821046	0.958286
319	LMST02010019	LMST02010019	-0.617016	0.934761	2.47155	0.958286
2233	LMFA01040054	LMFA01040054	-0.61517	0.934761	0.906508	0.958286
1541	LMFA05000007	Bombykol	-0.614828	0.934761	3.3844	0.958286
4258	LMFA01170135	Nonadecandioic acid	-0.614731	0.934761	-0.456431	0.958286
5113	LMFA01030441	LMFA01030441	-0.610978	0.934761	-0.300055	0.958286
1470	LMGL02010013	DG(16:1(9Z)/17:0/0:0)[iso2]	-0.609446	0.934761	0.267277	0.970854
1820	LMSP02020012	Cer(d18:0/24:0)	-0.609187	0.934761	2.06391	0.958286
2139	LMPK04000032	L-Olivosyl-oleandolide	-0.604068	0.934761	-0.570443	0.958286
4755	LMFA01060022	n-heptanoyl acetic acid	-0.599912	0.934761	-0.241202	0.958286
1252	LMGL02010327	DG(15:1(9Z)/15:1(9Z)/0:0)	-0.59723	0.934761	-0.386844	0.958286
235	LMFA03010056	15-methyl-15S-PGE1	-0.59695	0.934761	1.69808	0.958286
338	LMFA01060135	LMFA01060135	-0.596874	0.934761	-0.146109	0.986044
2744	LMFA07070040	3-hydroxyeicosanoylcarnitine	-0.596127	0.934761	-1.2977	0.958286
2661	LMFA05000032	LMFA05000032	-0.595502	0.934761	1.45863	0.958286
2640	LMFA03010076	PGF2alpha isopropyl ester	-0.594946	0.934761	1.50791	0.958286
2241	LMST04010114	LMST04010114	-0.593887	0.934761	0.959558	0.958286
163	LMSP02030015	Cer(t18:0/16:0(2OH))	-0.593473	0.934761	1.57032	0.958286
3841	LMST01010100	Dormatinone	-0.593208	0.934761	0.166323	0.977768
283	LMFA07010023	Nonadecyl palmitoleate	-0.592654	0.934761	-0.704128	0.958286
1998	LMGL02010323	DG(12:0/12:0/0:0)[iso2]	-0.590021	0.934761	-0.881918	0.958286
2652	LMFA07010789	Ascorbyl stearate	-0.588234	0.934761	1.65268	0.958286
2078	LMGL03016144	TG(18:0/18:1(9Z)/19:1(9Z))[iso6]	-0.58816	0.934761	2.50837	0.958286
1584	LMPK13050003	13-Deoxydaunorubicin	-0.588113	0.934761	-1.91633	0.958286
4502	LMFA01170023	LMFA01170023	-0.586253	0.934761	-0.290574	0.95944
2287	LMPR01070051	7,8-Didehydroastaxanthin	-0.586092	0.934761	1.97732	0.958286
3912	LMFA01170038	Tricosanedioic acid	-0.584689	0.934761	-0.563168	0.958286
3303	LMFA01010024	Lignoceric acid	-0.584563	0.934761	-1.49803	0.958286
3982	LMFA08020106	N-stearoyl GABA	-0.583997	0.934761	1.9106	0.958286
2244	LMPR0103050006	dihydrophaseic acid 4-O-beta-D-glucoside	-0.582725	0.934761	1.5721	0.958286
2597	LMFA08020053	N-(2'-(4-benzenesulfonamide)-ethyl) arachidonoyl amine	-0.582723	0.934761	1.56941	0.958286
2747	LMST01010327	LMST01010327	-0.579939	0.934761	-0.251413	0.95944
3540	LMFA07070069	Hexacosanoyl carnitine	-0.579859	0.934761	1.6359	0.958286
4301	LMFA01050543	5,8,12-Trihydroxy-9-octadecenoic acid	-0.579587	0.934761	-0.651735	0.958286
4299	LMFA07070025	(9Z)-3-hydroxyoctadecenoylcarnitine	-0.579011	0.934761	-0.406046	0.958286
2202	LMPR0104030004	forskolin	-0.574677	0.934761	1.05767	0.958286
1170	LMFA01170035	Eicosanedioic acid	-0.574156	0.934761	-0.80235	0.958286
3830	LMFA01020374	17:1(12)(7Me)	-0.57412	0.934761	0.134297	0.995455
3213	LMFA07010540	LMFA07010540	-0.573862	0.934761	1.82103	0.958286
830	LMFA03010219	PGH2-EA	-0.571544	0.934761	0.521251	0.958286
966	LMFA07070081	Methylmalonylcarnitine	-0.571033	0.934761	1.37396	0.958286
3775	LMFA05000032	LMFA05000032	-0.570876	0.934761	-1.44063	0.958286
2576	LMFA01120009	Tetranor-8-NO2-CLA	-0.569166	0.934761	1.42533	0.958286
4169	LMST04010192	LMST04010192	-0.568755	0.934761	-0.313801	0.987627
5124	LMFA01050016	2-hydroxy enanthoic acid	-0.568557	0.934761	-0.270118	0.958286
4113	LMST02020081	testolic acid	-0.561612	0.934761	-0.138153	0.960118
4216	LMFA02010014	LMFA02010014	-0.559961	0.934761	-0.357308	0.958286
4125	LMFA01030053	LMFA01030053	-0.559332	0.934761	-0.32911	0.958286
2622	LMFA06000002	3-propyl acrolein	-0.556012	0.934761	-0.357028	0.958716
1568	LMGP01011724	PC(18:4(6Z,9Z,12Z,15Z)/20:5(5Z,8Z,11Z,14Z,17Z))	-0.555645	0.934761	4.60247	0.958286
3486	LMFA01010001	Palmitic acid	-0.555259	0.934761	1.67796	0.958286
429	LMFA01050020	2-hydroxy caprylic acid	-0.554449	0.934761	-0.55006	0.958286
1863	LMSP02030002	Cer(t18:0/24:0(2OH))	-0.554127	0.934761	2.56755	0.958286
2691	LMST01010327	LMST01010327	-0.553488	0.934761	-0.343325	0.958716
264	LMFA03010139	Tetranor-PGFM	-0.552274	0.934761	-0.521346	0.958286
4505	LMFA01030749	LMFA01030749	-0.550972	0.934761	-0.323474	0.965933
1909	LMFA01050450	(7Z)-14-hydroxy-10,13-dioxoheptadec-7-enoic acid	-0.550327	0.934761	-0.465595	0.958286
818	LMFA01050527	threo-9,10-Dihydroxystearic acid	-0.550053	0.934761	1.38488	0.958286
3976	LMFA01050215	LMFA01050215	-0.549586	0.934761	-0.525274	0.958286
4338	LMFA05000170	LMFA05000170	-0.547424	0.934761	-0.211137	0.958716
4397	LMFA01060095	LMFA01060095	-0.547248	0.934761	-0.205343	0.980337
4649	LMGP06010032	PI(12:0/21:0)	-0.545573	0.934761	0.779092	0.958286
2192	LMFA07010788	Ascorbyl palmitate	-0.544486	0.934761	-0.547422	0.958286
2026	LMGL03010045	TG(17:0/17:1(9Z)/17:1(9Z))[iso3]	-0.543219	0.934761	2.43887	0.958286
4468	LMFA01050040	LMFA01050040	-0.540848	0.934761	-0.428162	0.958286
1443	LMFA02020207	12-hydroxyjasmonic acid 12-O-beta-D-glucoside	-0.532586	0.934761	-0.340121	0.958286
3120	LMFA12000236	LMFA12000236	-0.532404	0.934761	2.11144	0.958286
1070	LMST01010322	LMST01010322	-0.532075	0.934761	-1.08135	0.966206
2594	LMFA07010960	Methyl furfuracrylate	-0.529222	0.934761	-0.295298	0.958286
1237	LMST01010322	LMST01010322	-0.529003	0.934761	-0.940203	0.958286
2684	LMFA01170036	Japanic acid	-0.528473	0.934761	-0.415269	0.958286
2634	LMFA01040038	LMFA01040038	-0.524597	0.934761	1.76725	0.958286
4344	LMFA01050502	all-trans-7-hydroxyhexadeca-2,4,8,10-tetraenoic acid	-0.524284	0.934761	-0.0394787	0.999396
3124	LMFA07010023	Nonadecyl palmitoleate	-0.523207	0.934761	0.0346547	0.998887
2740	LMFA07070024	(9Z)-3-hydroxydodecenoylcarnitine	-0.521696	0.934761	-0.885667	0.958286
3993	LMFA07010720	2-Hydroxyhexadecanoylcarnitine	-0.518863	0.934761	-0.847936	0.958286
1797	LMFA01010001	Palmitic acid	-0.514019	0.934761	-0.443412	0.958286
3860	LMFA01060200	Phaseolic acid	-0.513417	0.934761	-0.639458	0.958286
3627	LMFA01060128	LMFA01060128	-0.513015	0.934761	2.29121	0.958286
1815	LMFA06000106	LMFA06000106	-0.512164	0.934761	1.83855	0.958286
2068	LMST01020019	22:6 Cholesteryl ester	-0.507041	0.934761	2.43873	0.958286
1565	LMFA05000650	Dihydromyoporone	-0.506376	0.934761	0.0765597	0.997629
2063	LMGL03011221	TG(18:1(9Z)/18:1(9Z)/22:4(7Z,10Z,13Z,16Z))[iso3]	-0.506088	0.934761	2.26029	0.958286
1075	LMFA07010489	Methyl 7-oxo-11E-tetradecenoate	-0.50608	0.934761	-0.269534	0.958286
865	LMPR0103060015	alpha-curcumene	-0.506009	0.934761	-0.363224	0.958286
2247	LMPK04000001	epothilone D	-0.503492	0.934761	1.78171	0.958286
3875	LMFA01050211	LMFA01050211	-0.503478	0.934761	-0.450297	0.958286
2284	LMPR0104150003	19-(3-methyl-butanoyloxy)-villanovane-13alpha,17-diol	-0.501308	0.934761	1.76898	0.958286
3070	LMGP01060020	PC(O-5:0/0:0)[R]	-0.500868	0.934761	-0.487675	0.958286
710	LMFA05000705	Marasin	-0.500175	0.934761	-0.154664	0.958286
2173	LMST03010008	26,26,26,27,27,27-hexafluoro-25-hydroxyvitamin D2	-0.499372	0.934761	-0.760897	0.958286
4739	LMFA01050036	alpha-hydroxy lauric acid	-0.498354	0.934761	-0.726084	0.958286
3122	LMFA01031113	22Z-Hentriacontenoic acid	-0.498006	0.934761	1.6612	0.958286
3840	LMFA01060144	LMFA01060144	-0.497624	0.934761	-0.361884	0.958286
2719	LMFA01170127	Ceriporic acid C	-0.495802	0.934761	-0.24282	0.958286
3549	LMSP02010020	Cer(d18:1/17:0)	-0.493779	0.934761	2.28684	0.958286
735	LMGP06010006	PI(17:0/14:1(9Z))	-0.493457	0.934761	0.208145	0.958286
3995	LMFA07070067	Heptadecanoyl carnitine	-0.492457	0.934761	-0.47405	0.958286
3529	LMPR0103490002	8beta-Hydroxy-3-longipinen-5-one	-0.490233	0.934761	-0.03496	0.998959
3887	LMST03020009	1alpha-hydroxy-23,24,25,26,27-pentanorvitamin D3 / 1alpha-hydroxy-23,24,25,26,27-pentanorcholecalciferol	-0.48636	0.934761	2.21264	0.958286
1320	LMFA07070052	Arachidyl carnitine	-0.486335	0.934761	-0.482157	0.958286
1066	LMFA07070067	Heptadecanoyl carnitine	-0.485196	0.934761	-0.585474	0.958286
2568	LMFA08010017	Adipamide	-0.484272	0.934761	1.47483	0.958286
1314	LMGL02010333	DG(12:0/17:1(9Z)/0:0)[iso2]	-0.482152	0.934761	-0.578603	0.958286
3899	LMFA01030984	4-Formyl-3-(formylmethyl)-4-hexenoic acid	-0.481165	0.934761	-0.433573	0.958286
1566	LMSP02020019	Cer(d18:0/h17:0)	-0.480946	0.934761	0.227484	0.978926
2731	LMFA07070053	Butenylcarnitine	-0.479788	0.934761	-0.587635	0.958286
199	LMSP02020018	Cer(d18:0/h26:0)	-0.479473	0.934761	1.88905	0.958286
4882	LMFA01020102	LMFA01020102	-0.47946	0.934761	0.167784	0.980337
2197	LMFA01060148	LMFA01060148	-0.478146	0.934761	-0.265532	0.965395
3115	LMFA03010187	1(3)-glyceryl-6-keto-PGF1alpha	-0.472823	0.934761	-0.363471	0.958286
1516	LMFA07011058	FAHFA(18:1(9Z)/5-O-18:0)	-0.471176	0.934761	0.164293	0.983993
3793	LMFA01070025	3-Acetoxystearic acid	-0.470208	0.934761	-0.350491	0.958286
253	LMSP01080002	4E,14Z-Sphingadiene	-0.469889	0.934761	-0.693692	0.958286
3905	LMST04010176	LMST04010176	-0.469523	0.934761	0.0323546	0.998887
441	LMST04010164	LMST04010164	-0.468259	0.934761	-0.518522	0.958286
4578	LMFA01090048	14-fluoro-myristic acid	-0.465566	0.934761	1.54612	0.958286
109	LMFA01050428	9,10-dihydroxy-2-decenoic acid	-0.463026	0.934761	-0.520606	0.958286
4319	LMFA02000148	Sativic acid	-0.461809	0.934761	-0.374368	0.958286
194	LMFA01020404	Diabolic acid	-0.46176	0.934761	-0.46477	0.958286
2172	LMFA01030082	LMFA01030082	-0.460405	0.934761	-0.494626	0.958286
870	LMFA01050040	LMFA01050040	-0.458176	0.934761	-0.306814	0.97741
373	LMFA02000145	11,12-dihydroxy stearic acid	-0.456401	0.934761	-0.0568248	0.998828
4253	LMFA07010481	Methyl 2E,4E,6Z-decatrienoate	-0.455931	0.934761	-0.46244	0.958286
3053	LMFA01020275	LMFA01020275	-0.45505	0.934761	-0.594463	0.958286
5063	LMFA01010009	Pelargonic acid	-0.453737	0.934761	0.765551	0.958286
702	LMFA01050450	(7Z)-14-hydroxy-10,13-dioxoheptadec-7-enoic acid	-0.45266	0.934761	-1.21198	0.958286
1536	LMFA01170074	(2S,3S)-2-hydroxytridecane-1,2,3-tricarboxylic acid	-0.451278	0.934761	2.56087	0.958286
1361	LMFA01030743	LMFA01030743	-0.450989	0.934761	-0.85605	0.958286
310	LMFA01060139	LMFA01060139	-0.450689	0.934761	-0.263943	0.958286
71	LMGL03015032	TG(15:0/16:1(9Z)/17:1(9Z))[iso6]	-0.449167	0.934761	3.16993	0.958286
3108	LMFA01030904	29:3(5Z,9Z,23Z)	-0.443742	0.934761	0.949021	0.958286
2177	LMFA07010789	Ascorbyl stearate	-0.441174	0.934761	-0.502444	0.958286
1051	LMFA06000075	LMFA06000075	-0.440971	0.934761	-0.236257	0.958286
2259	LMFA08010001	LMFA08010001	-0.440875	0.934761	1.8266	0.958286
3673	LMSP02010001	Cer(d18:1/14:0)	-0.439321	0.934761	-0.162625	0.980337
3451	LMFA01020397	Argenonic acid	-0.438534	0.934761	0.69591	0.986181
1450	LMFA01030082	LMFA01030082	-0.438281	0.934761	-0.264513	0.960782
4706	LMFA06000045	LMFA06000045	-0.436051	0.934761	-0.107414	0.987525
3678	LMFA07040063	LMFA07040063	-0.435164	0.934761	0.387017	0.958286
192	LMFA07010026	Behenyl palmitoleate	-0.429804	0.934761	-0.0328311	0.998959
2613	LMFA01031011	hept-2-enedioic acid	-0.428345	0.934761	-0.140968	0.958286
4751	LMFA01050367	oct-1-en-3S-ol	-0.428146	0.934761	-0.573844	0.958286
4142	LMFA01050052	LMFA01050052	-0.42779	0.934761	-0.108669	0.965395
4528	LMFA07010547	LMFA07010547	-0.427646	0.934761	0.193783	0.973024
2274	LMFA07011002	Propyl 2-furanacrylate	-0.42317	0.934761	-0.206036	0.977823
2751	LMFA01040054	LMFA01040054	-0.422914	0.934761	-0.653819	0.958286
203	LMFA03010062	11-deoxy-16,16-dimethyl-PGE2	-0.422764	0.934761	-0.50826	0.958286
1166	LMFA01050073	LMFA01050073	-0.421884	0.934761	0.0137285	0.999396
3889	LMFA07010979	Octadecyl fumarate	-0.420874	0.934761	-0.203414	0.990823
2734	LMFA03000014	8R,9S-cis-epoxy-10S-hydroxy-eicosa-11Z,14Z-dienoic acid.	-0.420687	0.934761	-0.649399	0.958286
348	LMFA01050434	(S)-3-hydroxystearic acid	-0.420272	0.934761	-0.460549	0.958286
2950	LMFA07010114	Myristoleyl stearate	-0.419454	0.934761	-0.187932	0.958286
2775	LMFA03010097	PGF2alpha-11-acetate methyl ester	-0.419241	0.934761	-0.22352	0.958286
3898	LMFA07070089	O-behenoylcarnitine	-0.418142	0.934761	-0.0775512	0.997334
3919	LMFA03010073	PGF2alpha methyl ether	-0.416266	0.934761	-0.913123	0.958286
134	LMFA01050083	3,12-dihydroxy palmitic acid	-0.415132	0.934761	0.114367	0.980337
314	LMFA07010481	Methyl 2E,4E,6Z-decatrienoate	-0.414373	0.934761	-0.114991	0.986181
1939	LMFA05000020	LMFA05000020	-0.413906	0.934761	-0.121605	0.989091
4199	LMFA05000631	5,10-Pentadecadien-1-ol	-0.412366	0.934761	-0.367069	0.958286
4155	LMFA01050052	LMFA01050052	-0.412258	0.934761	-1.59772	0.958286
2625	LMFA01030987	5-Acetamidovalerate	-0.409129	0.934761	1.40513	0.958286
3066	LMFA01030949	(E)-10-Oxo-8-decenoic acid	-0.408501	0.934761	-0.411425	0.958286
2754	LMFA02020009	cis-Jasmone	-0.407421	0.934761	-0.354034	0.958286
3517	LMST03020640	VD 2716	-0.4074	0.934761	3.81961	0.958286
1128	LMFA01060148	LMFA01060148	-0.405989	0.934761	0.0915217	0.993105
4665	LMFA02020013	(+)-cucurbic acid	-0.404554	0.934761	-0.424664	0.958286
1195	LMFA08040044	Arachidonoyl-EA(d8)	-0.403219	0.934761	1.7167	0.958286
3128	LMFA12000230	LMFA12000230	-0.402323	0.934761	2.05402	0.958286
1919	LMFA02020207	12-hydroxyjasmonic acid 12-O-beta-D-glucoside	-0.401575	0.934761	-0.267006	0.96674
2449	LMST04010164	LMST04010164	-0.401194	0.934761	1.85533	0.958286
4180	LMFA07010489	Methyl 7-oxo-11E-tetradecenoate	-0.396273	0.934761	-1.59344	0.958286
2160	LMFA01020339	Mycolipenic acid (C29)	-0.39608	0.934761	-0.572464	0.958286
3116	LMPR02020062	alhpa-tocopheronic acid	-0.393224	0.934761	-0.424039	0.958286
4007	LMFA01030397	LMFA01030397	-0.391745	0.934761	2.04657	0.958286
349	LMFA01050117	Lesquerolic acid	-0.391074	0.934761	-0.559561	0.958286
1308	LMFA01010017	Margaric acid	-0.39032	0.934761	-0.593224	0.958286
929	LMFA02000045	alpha-9,10-DiHODE	-0.389707	0.934761	-0.161586	0.966206
347	LMFA01060059	9-Keto heptadecylic acid	-0.389156	0.934761	-0.501573	0.958286
828	LMFA01030891	29:2(5Z,9Z)(6Br)	-0.387531	0.934761	0.770876	0.958286
327	LMFA07070052	Arachidyl carnitine	-0.386243	0.934761	-0.342775	0.958286
1316	LMFA05000050	LMFA05000050	-0.386176	0.934761	-0.242543	0.958286
2193	LMFA01060148	LMFA01060148	-0.385388	0.934761	1.39842	0.958286
1167	LMFA01030180	LMFA01030180	-0.383263	0.934761	1.71333	0.958286
3566	LMFA03010097	PGF2alpha-11-acetate methyl ester	-0.382649	0.934761	1.80629	0.958286
1183	LMFA01050434	(S)-3-hydroxystearic acid	-0.377229	0.934761	-0.487752	0.958286
3123	LMFA07010005	LMFA07010005	-0.376503	0.934761	1.75055	0.958286
5099	LMPK14000007	Cycloserine	-0.376232	0.934761	-0.187296	0.983618
2675	LMFA01020108	LMFA01020108	-0.375933	0.934761	-0.598428	0.958286
1231	LMFA01080002	LMFA01080002	-0.373355	0.934761	0.243859	0.995455
4444	LMFA02010014	LMFA02010014	-0.372766	0.934761	-0.17199	0.965395
3855	LMFA06000075	LMFA06000075	-0.371722	0.934761	-0.108044	0.986181
4394	LMFA01060186	LMFA01060186	-0.368863	0.934761	-0.184121	0.978926
912	LMPR0103600003	(+)-2-Sterpurene-6,12,15-triol	-0.364597	0.934761	-0.0438943	0.998099
2776	LMFA01050431	Auricolic acid	-0.362985	0.934761	-0.584772	0.958286
4158	LMFA07070097	O-palmitoleoylcarnitine	-0.362296	0.934761	2.91064	0.958286
4110	LMFA05000017	LMFA05000017	-0.360392	0.934761	0.745607	0.958286
344	LMFA03000011	5S-HETE di-endoperoxide	-0.359719	0.934761	-0.399822	0.958286
3051	LMFA01030749	LMFA01030749	-0.358252	0.934761	-0.405597	0.958286
1442	LMFA01030091	LMFA01030091	-0.356932	0.934761	-0.228434	0.958286
130	LMFA05000589	13-Tetradecene-1,3-diyne-6,7-diol	-0.355523	0.934761	0.723261	0.958286
922	LMFA11000052	LMFA11000052	-0.353438	0.934761	-0.0786682	0.989091
3533	LMFA01050418	Axillarenic acid	-0.352943	0.934761	3.50481	0.958286
2600	LMFA08020187	N-(3-carboxypropanoyl)-N-hydroxycadaverine	-0.350247	0.934761	0.679541	0.958286
2658	LMSP01080048	Pramanicin	-0.350156	0.934761	1.73375	0.958286
916	LMFA07070068	Heptanoylcarnitine	-0.349501	0.934761	-0.0848625	0.995455
3662	LMFA01020135	LMFA01020135	-0.349129	0.934761	-0.204876	0.958286
46	LMFA01050215	LMFA01050215	-0.345789	0.934761	-0.28054	0.958286
716	LMPR0103190001	alpha-Santonin	-0.345642	0.934761	-0.0691471	0.997629
3742	LMFA01010019	Nonadecylic acid	-0.342823	0.934761	-0.239497	0.973391
2605	LMFA07010713	2-Decene-4,6-diynoic acid, methyl ester, (E)-	-0.342334	0.934761	-0.143193	0.958286
1041	LMFA01080006	LMFA01080006	-0.340251	0.934761	-0.491911	0.958286
2271	LMFA05000114	LMFA05000114	-0.339638	0.934761	-0.0717058	0.997738
3935	LMST03020615	C-9,11,21-Trisnor-17-methyl-1alpha,25-dihydroxyvitamin D3	-0.339212	0.934761	-0.500739	0.99538
3892	LMFA01030864	21:3(5Z,14Z,17Z)	-0.339048	0.934761	-0.547823	0.958286
146	LMFA07040061	LMFA07040061	-0.337333	0.934761	-0.352297	0.958286
237	LMFA05000013	Depdecin	-0.335743	0.934761	-0.161934	0.965395
1264	LMFA12000206	LMFA12000206	-0.335461	0.934761	0.0260237	0.998959
86	LMFA01030082	LMFA01030082	-0.332829	0.934761	-0.143198	0.958286
1181	LMFA01030055	7Z-palmitoleic acid	-0.332129	0.934761	-0.236502	0.958286
4940	LMFA01050228	LMFA01050228	-0.332031	0.934761	0.444325	0.958286
761	LMFA01050429	3,10-dihydroxydecanoic acid	-0.331904	0.934761	0.185372	0.966206
4005	LMFA01050095	11,12-dihydroxy arachidic acid	-0.331684	0.934761	-0.115993	0.978501
4459	LMFA01060047	4-keto pentadecanoic acid	-0.331548	0.934761	-0.231171	0.958286
4021	LMFA01030749	LMFA01030749	-0.33082	0.934761	0.0253309	0.998959
4147	LMFA05000170	LMFA05000170	-0.326039	0.934761	-0.00114942	0.999396
4946	LMFA01031076	8-hydroxy-5,6-Octadienoic acid	-0.322646	0.934761	0.235046	0.958716
387	LMFA01050082	2,15-dihydroxy-pentadecylic acid	-0.319394	0.934761	-0.273827	0.958286
887	LMFA01030581	LMFA01030581	-0.316034	0.934761	-0.208723	0.966206
1467	LMFA01030092	Nervonic acid	-0.316014	0.934761	0.148241	0.970626
1275	LMFA01030082	LMFA01030082	-0.314853	0.934761	-0.382268	0.958286
1305	LMGL02010361	DG(13:0/18:2(9Z,12Z)/0:0)[iso2]	-0.314202	0.934761	-0.171145	0.977439
301	LMFA07010017	Tridecyl palmitoleate	-0.313211	0.934761	-0.21559	0.958286
4615	LMPK12020232	Broussin	-0.311232	0.934761	2.97608	0.958286
759	LMST05040006	LMST05040006	-0.308217	0.934761	1.03094	0.958286
3541	LMFA07070052	Arachidyl carnitine	-0.305494	0.934761	0.171837	0.977439
2248	LMFA01030781	trans,trans-hepta-2,4,6-trienoic acid	-0.301278	0.934761	-0.23438	0.958286
3699	LMFA05000700	Tetrahydropersin	-0.301044	0.934761	-0.155209	0.972974
3967	LMFA05000120	LMFA05000120	-0.300442	0.934761	1.91984	0.958286
2124	LMFA01150004	LMFA01150004	-0.299644	0.934761	-0.381341	0.958286
958	LMFA01050084	Ustilic acid A	-0.299324	0.934761	-0.272925	0.958286
745	LMFA13030003	LMFA13030003	-0.298095	0.934761	-0.304947	0.95944
961	LMFA01070012	LMFA01070012	-0.297757	0.934761	0.121482	0.982653
118	LMPR0102090016	Limonene-1,2-diol	-0.296461	0.934761	0.116034	0.977439
355	LMFA01030050	LMFA01030050	-0.296064	0.934761	-0.18719	0.958716
640	LMFA01050384	2,3-dihydroxy-valeric acid	-0.295842	0.934761	-0.385005	0.958286
2228	LMST01010322	LMST01010322	-0.294985	0.934761	1.34804	0.958286
1798	LMPR01070185	Deoxymyxol/ ((2'S)-Plectaniaxanthin)	-0.294936	0.934761	0.334606	0.958286
1475	LMFA01010019	Nonadecylic acid	-0.292794	0.934761	0.274922	0.960118
2540	LMFA05000209	LMFA05000209	-0.292254	0.934761	-0.521064	0.958286
300	LMFA01060139	LMFA01060139	-0.289354	0.934761	-0.00866363	0.999396
2067	LMGL03010252	TG(18:0/18:1(9Z)/18:2(9Z,12Z))[iso6]	-0.288721	0.934761	3.21767	0.958286
4879	LMFA01030751	Matricaric acid	-0.287516	0.934761	-0.217343	0.995455
4454	LMFA01030770	cis-tetradec-11-enoic acid	-0.287106	0.934761	-0.280608	0.958286
332	LMFA01050051	Juniperic acid	-0.286686	0.934761	-0.193988	0.958286
1307	LMFA01020135	LMFA01020135	-0.285154	0.934761	-0.242339	0.958286
667	LMFA01031114	Odyssic acid	-0.28492	0.934761	-0.340002	0.958286
923	LMFA01030035	9-hendecenoic acid	-0.284181	0.934761	-0.178383	0.958286
4855	LMFA05000468	LMFA05000468	-0.280812	0.934761	-1.35757	0.958286
2167	LMFA01150004	LMFA01150004	-0.278761	0.934761	-0.372858	0.958286
39	LMFA01030042	10-Lauroleic acid	-0.278058	0.934761	-0.173362	0.958286
1279	LMST03020615	C-9,11,21-Trisnor-17-methyl-1alpha,25-dihydroxyvitamin D3	-0.276334	0.934761	-0.217029	0.958286
5047	LMFA01170064	3-propylmalic acid	-0.275708	0.934761	-0.391298	0.958286
2180	LMFA01150004	LMFA01150004	-0.274065	0.934761	-0.73375	0.958286
850	LMFA05000020	LMFA05000020	-0.271582	0.934761	-0.164562	0.958286
905	LMFA05000020	LMFA05000020	-0.270951	0.934761	-0.277754	0.958286
4754	LMFA01050232	LMFA01050232	-0.268025	0.934761	-0.257696	0.958286
959	LMPR0103020001	Ngaione (-)	-0.265852	0.934761	-0.0862097	0.995455
2793	LMFA07010692	LMFA07010692	-0.26525	0.934761	-0.456589	0.958286
5054	LMFA01020275	LMFA01020275	-0.260815	0.934761	0.999362	0.958286
2174	LMPR0102070023	8-Epiiridotrial glucoside	-0.260304	0.934761	-0.475311	0.958286
1281	LMFA05000672	Lentialexin	-0.259373	0.934761	0.244155	0.983618
340	LMFA02000133	15-hydroxy stearic acid	-0.25696	0.934761	-0.235265	0.958286
3551	LMFA06000075	LMFA06000075	-0.256821	0.934761	1.7902	0.958286
219	LMGL03010100	TG(16:0/18:1(9Z)/18:1(9Z))[iso3]	-0.253953	0.934761	3.50931	0.958286
4688	LMFA13010150	methyl 9-(alpha-D-galactosyloxy)nonanoate	-0.253004	0.934761	-0.169296	0.978501
3069	LMGP02020007	PE(O-16:0/22:5(7Z,10Z,13Z,16Z,19Z))	-0.252536	0.934761	1.94026	0.958286
987	LMFA01050450	(7Z)-14-hydroxy-10,13-dioxoheptadec-7-enoic acid	-0.248227	0.934761	-0.0506553	0.997629
712	LMFA08010014	(R)-dihydrolipoamide	-0.247003	0.934761	-0.0481879	0.995455
848	LMFA01050168	LMFA01050168	-0.243901	0.934761	0.11483	0.978294
17	LMFA01020135	LMFA01020135	-0.243549	0.934761	-0.154001	0.986181
346	LMFA01030704	LMFA01030704	-0.241657	0.934761	1.23587	0.958286
92	LMFA01050367	oct-1-en-3S-ol	-0.240482	0.934761	-0.328746	0.958286
4453	LMFA01050194	LMFA01050194	-0.240203	0.934761	-0.176622	0.958716
85	LMFA02000098	13-HpOME(14E)	-0.239329	0.934761	0.0063511	0.999396
4554	LMFA05000099	2,6-dimethyl-2E,7-octadiene-1,6-diol	-0.238896	0.934761	-0.113295	0.977823
2161	LMFA07011002	Propyl 2-furanacrylate	-0.236857	0.934761	-0.517785	0.958286
3647	LMFA01030488	LMFA01030488	-0.236287	0.934761	-0.0217822	0.999396
3638	LMFA01020134	LMFA01020134	-0.234154	0.934761	0.083451	0.980337
1422	LMSP0501AA07	GlcCer(d18:1/22:0)	-0.227182	0.934761	1.87271	0.958286
1053	LMFA02000035	13R-HODE	-0.227106	0.934761	-0.43275	0.958286
2742	LMFA01040054	LMFA01040054	-0.221804	0.934761	-0.709032	0.958286
375	LMFA01031066	7-hydroxy-10E-Heptadecen-8-ynoic acid	-0.218842	0.934761	0.293296	0.958286
4006	LMFA01020209	LMFA01020209	-0.2161	0.934761	0.067351	0.995455
994	LMFA01030704	LMFA01030704	-0.215613	0.934761	1.43541	0.958286
1212	LMFA01020407	3-Hydroxy-11-methyl-stearic acid	-0.215473	0.934761	0.250202	0.977439
925	LMFA01020031	Pyroterebic acid	-0.214968	0.934761	0.0802732	0.993105
3869	LMPR0103010018	20:2(5Z,9Z)(11Me,15Me,19Me)	-0.210343	0.934761	-0.484575	0.958286
1162	LMFA01060047	4-keto pentadecanoic acid	-0.209768	0.934761	-0.347628	0.958286
4544	LMFA05000125	LMFA05000125	-0.201932	0.934761	-0.144251	0.958716
4464	LMFA05000058	LMFA05000058	-0.201461	0.934761	0.337301	0.958286
2119	LMFA01020404	Diabolic acid	-0.200542	0.934761	-0.498045	0.958286
125	LMFA01050001	alpha-hydroxy myristic acid	-0.197384	0.934761	-0.337691	0.958286
44	LMFA05000069	iso-1,2-heptadecanediol	-0.191337	0.934761	-0.170101	0.958286
123	LMFA01050170	LMFA01050170	-0.190498	0.934761	-0.0406081	0.995455
158	LMFA01030299	LMFA01030299	-0.187463	0.934761	0.188241	0.960118
1188	LMST02020002	Testosterone	-0.182184	0.934761	2.05507	0.958286
676	LMFA03010211	Tetranor-PGE1	-0.18015	0.934761	-0.516113	0.958286
1310	LMFA11000008	LMFA11000008	-0.174172	0.934761	0.0320025	0.997334
4384	LMFA01030704	LMFA01030704	-0.171368	0.934761	1.53371	0.958286
1243	LMPR0104210002	(-)-Enunicelline	-0.165475	0.934761	-0.0377402	0.987126
4092	LMFA06000045	LMFA06000045	-0.151674	0.934761	0.0322995	0.998959
3901	LMFA01060200	Phaseolic acid	-0.140342	0.934761	-0.726144	0.958286
3871	LMPR0104350001	(-)-Fusicoplagin A	-0.137839	0.934761	-0.187293	0.958286
164	LMPR0104120002	podocarpic acid	-0.100636	0.934761	0.649172	0.958286
739	LMFA01050535	Linusic acid	-0.0972391	0.934761	0.788993	0.958286
1462	LMPK13090043	1,2-dihydrostilbene	-0.0915899	0.934761	-0.206804	0.958286
4677	LMPR02010038	Sulfated Dihydromenaquinone-9	-0.0698375	0.934761	1.6466	0.958286
2310	LMFA01010022	Behenic acid	-0.0540771	0.934761	0.278318	0.998649
4431	LMFA08020168	BRN 2646116	0.00692301	0.934761	-0.820954	0.958286
4987	LMGP01020003	PC(O-16:0/18:1(9Z))	0.0104297	0.934761	0.349426	0.998649
3582	LMFA08040052	Behenoyl-EA	0.0609777	0.934761	2.3942	0.958286
4049	LMPK12140479	Heteroflavanone B	0.0639194	0.934761	0.948509	0.980337
4759	LMFA11000592	LMFA11000592	0.0863487	0.934761	0.613675	0.958286
4896	LMFA01030441	LMFA01030441	0.100395	0.934761	0.404698	0.958286
221	LMFA06000073	LMFA06000073	0.109667	0.934761	-0.333078	0.958286
4527	LMPK15010001	Nonylphenol	0.115015	0.934761	-0.166196	0.966206
1176	LMFA01030710	LMFA01030710	0.118329	0.934761	0.618454	0.958286
1192	LMFA03010073	PGF2alpha methyl ether	0.118685	0.934761	-0.550349	0.958286
2479	LMFA01030721	LMFA01030721	0.119668	0.934761	-0.0603855	0.958286
3616	LMFA08010020	Docosanamide	0.120215	0.934761	0.940468	0.958286
4379	LMFA05000709	5,6-undecadien-8,10-diyn-1-ol	0.121542	0.934761	0.226767	0.958286
2166	LMFA01030984	4-Formyl-3-(formylmethyl)-4-hexenoic acid	0.122586	0.934761	-0.339839	0.958286
4848	LMFA08010017	Adipamide	0.127642	0.934761	0.131564	0.995455
1036	LMFA01070012	LMFA01070012	0.130503	0.934761	-0.172662	0.958286
898	LMFA06000028	Caprylaldehyde	0.136167	0.934761	-0.233345	0.958286
1058	LMFA12000272	LMFA12000272	0.13683	0.934761	-0.0593643	0.995455
317	LMFA05000577	1,2,4-Nonadecanetriol	0.13714	0.934761	0.683709	0.958286
4316	LMFA01030510	LMFA01030510	0.14862	0.934761	2.16234	0.958286
4266	LMFA01040030	15S-HpEDE	0.149452	0.934761	-0.231474	0.958286
592	LMFA06000070	LMFA06000070	0.155593	0.934761	-0.13864	0.958903
3684	LMFA08040050	Erucicoyl-EA	0.156939	0.934761	1.95453	0.958286
137	LMFA05000640	Avocadene 1-acetate	0.161804	0.934761	-0.0334912	0.998887
4364	LMPR0103220001	Farfugin A	0.165277	0.934761	2.00218	0.958286
2112	LMFA07011002	Propyl 2-furanacrylate	0.168243	0.934761	-0.25248	0.958286
1004	LMFA05000033	LMFA05000033	0.170673	0.934761	0.360501	0.958286
4809	LMFA01100035	LMFA01100035	0.173319	0.934761	-0.260279	0.958286
458	LMFA01020274	LMFA01020274	0.174376	0.934761	-0.18591	0.958286
4763	LMFA05000019	Panaxynol	0.179008	0.934761	-0.117803	0.962939
914	LMFA05000662	Ginsenoyne C	0.179178	0.934761	0.37344	0.958286
5055	LMPK10000002	6-Demethylsterigmatocystin	0.188128	0.934761	-0.0818795	0.980337
3663	LMFA08040038	Eicosanoyl-EA	0.189706	0.934761	0.378035	0.958286
5117	LMFA01020278	LMFA01020278	0.191569	0.934761	-0.104058	0.980337
145	LMFA03010086	16,16-dimethyl-PGA2	0.192538	0.934761	0.778381	0.958286
4447	LMFA05000125	LMFA05000125	0.19529	0.934761	0.172462	0.958286
4391	LMFA01031097	10E-Pentadecen-6,8-diynoic acid	0.197952	0.934761	0.694261	0.958286
1259	LMFA08010010	Palmitoleamide	0.199057	0.934761	1.26415	0.958286
731	LMFA13010150	methyl 9-(alpha-D-galactosyloxy)nonanoate	0.203336	0.934761	-0.490878	0.958286
2128	LMFA01030984	4-Formyl-3-(formylmethyl)-4-hexenoic acid	0.203911	0.934761	-0.464431	0.958286
2117	LMFA01030984	4-Formyl-3-(formylmethyl)-4-hexenoic acid	0.205554	0.934761	-0.303774	0.958286
308	LMGL01020033	1-Octadecylglycerol	0.21662	0.934761	0.363216	0.958286
4291	LMFA01031108	11Z-Hexadecen-7,9-diynoic acid	0.218252	0.934761	0.979361	0.958286
4341	LMGP01020005	PC(O-1:0/2:0)	0.218361	0.934761	0.3161	0.966481
957	LMFA06000087	LMFA06000087	0.224923	0.934761	0.526331	0.995455
4071	LMFA06000061	LMFA06000061	0.228751	0.934761	-0.0307747	0.999396
244	LMFA05000706	3,4-decadiene-6,8-diyn-1-ol	0.230381	0.934761	0.0559485	0.98387
3903	LMFA01020221	LMFA01020221	0.231108	0.934761	1.97413	0.958286
4600	LMST03020126	(5E)-(24R)-24,25-dihydroxy-[6,19,19-trideutrio]vitamin D3 / (5E)-(24R)-24,25-dihydroxy-[6,19,19-trideutrio]cholecalciferol	0.231561	0.934761	0.514899	0.958286
4607	LMPR01070025	Anhydroeschscholtzxanthin	0.236357	0.934761	0.968688	0.958286
3753	LMFA01040030	15S-HpEDE	0.239151	0.934761	-0.12478	0.958286
383	LMFA02030025	9-B1-PhytoP	0.241135	0.934761	0.0256433	0.998959
2395	LMPK12020233	LMPK12020233	0.242385	0.934761	1.73963	0.958286
908	LMFA01031040	cis-Lachnophyllic acid	0.24425	0.934761	0.908027	0.977439
2478	LMFA01030482	Pyrulic acid	0.244548	0.934761	0.421202	0.958286
3706	LMFA01020278	LMFA01020278	0.244939	0.934761	0.295738	0.958286
4325	LMFA01031114	Odyssic acid	0.245569	0.934761	0.0392783	0.987525
4643	LMGP10010548	PA(20:1(11Z)/20:4(5Z,8Z,11Z,14Z))	0.245573	0.934761	2.43619	0.958286
4337	LMFA07070102	O-tetradecanoylcarnitine	0.246176	0.934761	0.0254506	0.998887
2462	LMFA01020277	LMFA01020277	0.246825	0.934761	1.11466	0.958286
155	LMFA01170015	LMFA01170015	0.24704	0.934761	0.15948	0.958286
1754	LMFA01020335	Mycolipanolic acid (C28)	0.247977	0.934761	1.8011	0.958286
16	LMFA01050488	3,4-dihydroxy-4-methylhexadecanoic acid	0.248875	0.934761	0.32472	0.958286
4002	LMFA03010073	PGF2alpha methyl ether	0.249666	0.934761	0.177065	0.960118
28	LMFA01030746	LMFA01030746	0.250448	0.934761	0.181023	0.995358
3657	LMGL01010007	MG(20:0/0:0/0:0)[rac]	0.254028	0.934761	0.17084	0.986181
3897	LMPR01070304	trans-beta-damascenone	0.256097	0.934761	0.514177	0.958286
2489	LMPK12120421	Desmosdumotin C	0.256592	0.934761	0.367177	0.958286
5083	LMFA03040005	Lipoxin D4	0.257051	0.934761	0.106249	0.994874
2611	LMFA01030743	LMFA01030743	0.257517	0.934761	-0.326686	0.958286
2435	LMFA01050352	Mevalonic acid	0.260415	0.934761	0.0381223	0.977768
2465	LMPK12010356	LMPK12010356	0.263513	0.934761	0.169828	0.958286
316	LMFA05000197	LMFA05000197	0.263781	0.934761	0.154788	0.958286
34	LMFA01030277	LMFA01030277	0.263959	0.934761	0.346895	0.960118
860	LMFA01010002	Acetic acid	0.264211	0.934761	0.277845	0.958286
4293	LMSP05010031	Glucosyl sphingosine	0.265385	0.934761	0.162776	0.960118
4517	LMPK12020233	LMPK12020233	0.269447	0.934761	0.515807	0.958286
206	LMFA12000223	LMFA12000223	0.271951	0.934761	2.20369	0.958286
5081	LMFA01030482	Pyrulic acid	0.272089	0.934761	-0.0361253	0.998099
12	LMFA01170036	Japanic acid	0.272206	0.934761	0.345167	0.958286
900	LMFA01060047	4-keto pentadecanoic acid	0.273258	0.934761	0.0512376	0.997334
5	LMGL01010003	MG(18:0/0:0/0:0)[rac]	0.275002	0.934761	0.068591	0.995455
3094	LMGL02010003	DG(18:0/16:0/0:0)	0.275041	0.934761	1.65959	0.958286
2491	LMFA01020275	LMFA01020275	0.275782	0.934761	-0.197107	0.958286
1284	LMFA01050474	2-dehydro-3-deoxy-D-arabinonic acid	0.277693	0.934761	0.0558773	0.998887
1198	LMST02020079	5alpha-androst-16-en-3-one	0.278062	0.934761	1.78787	0.958286
4307	LMFA01010002	Acetic acid	0.278686	0.934761	-0.0814727	0.965395
4279	LMFA01031066	7-hydroxy-10E-Heptadecen-8-ynoic acid	0.281346	0.934761	0.0196841	0.998887
4644	LMGP10020090	PA(O-16:0/22:6(4Z,7Z,10Z,13Z,16Z,19Z))	0.281591	0.934761	2.43094	0.958286
853	LMFA07010716	2-Hexenoylcholine	0.282725	0.934761	0.19585	0.965395
4708	LMFA01050474	2-dehydro-3-deoxy-D-arabinonic acid	0.282922	0.934761	0.117433	0.986181
3208	LMGP02030028	PE(P-16:0/20:5(5Z,8Z,11Z,14Z,17Z))	0.284093	0.934761	1.04594	0.958286
4080	LMFA06000169	LMFA06000169	0.284225	0.934761	-0.264665	0.958286
497	LMFA01170064	3-propylmalic acid	0.285672	0.934761	-0.181573	0.958286
1835	LMSP02020036	Cer(d20:0/18:0(2OH))	0.287357	0.934761	2.0367	0.958286
1057	LMFA05000065	LMFA05000065	0.289255	0.934761	0.63086	0.958286
686	LMFA05000019	Panaxynol	0.293468	0.934761	-0.046634	0.995455
1177	LMFA02000175	LMFA02000175	0.293917	0.934761	0.223923	0.958286
834	LMFA06000053	LMFA06000053	0.294524	0.934761	0.275035	0.973391
4870	LMFA08010016	acetoacetamide	0.294767	0.934761	0.0762224	0.998099
4314	LMFA06000075	LMFA06000075	0.295765	0.934761	-0.00418313	0.999396
2495	LMFA01010014	Myristic acid	0.299215	0.934761	0.0160566	0.998959
4769	LMGP03010021	PS(8:0/8:0)	0.299568	0.934761	0.165625	0.95944
4069	LMFA07040024	LMFA07040024	0.300409	0.934761	0.0940547	0.998099
4393	LMPK12020227	7-Hydroxyflavan	0.302609	0.934761	2.14885	0.958286
1496	LMFA05000092	1-Nonanol	0.302736	0.934761	3.05457	0.958286
3669	LMST04070029	(23S)-methylcholic acid	0.303554	0.934761	0.424796	0.958286
5051	LMPK12120421	Desmosdumotin C	0.30582	0.934761	0.861112	0.958286
3202	LMGP10020065	PA(O-20:0/20:5(5Z,8Z,11Z,14Z,17Z))	0.305974	0.934761	2.02677	0.958286
4277	LMFA01031108	11Z-Hexadecen-7,9-diynoic acid	0.306038	0.934761	1.84614	0.958286
2482	LMFA01050418	Axillarenic acid	0.307643	0.934761	0.127285	0.966206
1135	LMFA01020370	16:4(2E,4E,8E,10E)(7Me[R],9Me,14Me[R])	0.309206	0.934761	1.91584	0.958286
641	LMFA05000019	Panaxynol	0.310765	0.934761	-0.0637452	0.995455
773	LMST03020126	(5E)-(24R)-24,25-dihydroxy-[6,19,19-trideutrio]vitamin D3 / (5E)-(24R)-24,25-dihydroxy-[6,19,19-trideutrio]cholecalciferol	0.31093	0.934761	2.26594	0.958286
1054	LMFA07070016	(2E,5Z,7E)-decatrienoylcarnitine	0.313007	0.934761	0.143231	0.997334
769	LMGP01030056	PC(P-18:0/17:2(9Z,12Z))	0.316735	0.934761	2.34045	0.958286
647	LMFA01020278	LMFA01020278	0.321807	0.934761	0.152168	0.958286
4430	LMFA01170023	LMFA01170023	0.323165	0.934761	-0.492835	0.958286
5075	LMPK12020233	LMPK12020233	0.325917	0.934761	-0.124134	0.980337
3589	LMPR0103050009	(6S)-dehydrovomifoliol	0.328772	0.934761	1.43735	0.958286
4932	LMFA01100035	LMFA01100035	0.33114	0.934761	0.458872	0.958286
699	LMFA11000051	LMFA11000051	0.334314	0.934761	0.268388	0.958286
3	LMGL01010001	MG(16:0/0:0/0:0)[rac]	0.33933	0.934761	0.289112	0.958286
498	LMFA01030743	LMFA01030743	0.339982	0.934761	-0.0695996	0.995455
2960	LMFA12000005	hentriacontan-16-one	0.339988	0.934761	2.25902	0.958286
2784	LMFA06000068	LMFA06000068	0.340059	0.934761	-0.674692	0.958286
4510	LMFA05000125	LMFA05000125	0.340059	0.934761	0.0921702	0.997334
4621	LMGP06020044	PI(O-20:0/14:0)	0.340721	0.934761	0.816804	0.958286
4630	LMFA01050474	2-dehydro-3-deoxy-D-arabinonic acid	0.340847	0.934761	0.228214	0.958286
481	LMPK12010356	LMPK12010356	0.341746	0.934761	0.24919	0.958286
151	LMFA01060204	11-keto-Octacosanoic acid	0.342178	0.934761	0.0538279	0.998099
4599	LMFA06000171	LMFA06000171	0.342849	0.934761	0.959564	0.983618
807	LMGP10010554	PA(20:1(11Z)/22:4(7Z,10Z,13Z,16Z))	0.345431	0.934761	1.93096	0.958286
159	LMGL01010007	MG(20:0/0:0/0:0)[rac]	0.348763	0.934761	-0.00323777	0.999396
353	LMFA01030299	LMFA01030299	0.349554	0.934761	0.668416	0.958286
990	LMFA01050024	2-hydroxy pelargonic acid	0.356031	0.934761	-0.20747	0.958286
4660	LMFA01030243	LMFA01030243	0.356149	0.934761	0.467129	0.958286
772	LMPR01070025	Anhydroeschscholtzxanthin	0.358264	0.934761	2.41456	0.958286
4100	LMFA01020209	LMFA01020209	0.359802	0.934761	0.167972	0.973482
97	LMFA01050384	2,3-dihydroxy-valeric acid	0.360676	0.934761	-0.124778	0.980337
5017	LMFA01020029	Angelic acid	0.361776	0.934761	0.150322	0.958286
2738	LMFA05000020	LMFA05000020	0.362058	0.934761	-0.506915	0.958286
5072	LMPK12120421	Desmosdumotin C	0.363187	0.934761	-0.108993	0.962939
3992	LMFA06000228	LMFA06000228	0.363576	0.934761	0.448596	0.958286
499	LMFA01050418	Axillarenic acid	0.368366	0.934761	0.208613	0.958286
679	LMST03020008	(6RS)-22-oxo-23,24,25,26,27-pentanorvitamin D3 6,19-sulfur dioxide adduct / (6RS)-22-oxo-23,24,25,26,27-pentanorcholecalciferol 6,19-sulfur dioxide adduct	0.36968	0.934761	-0.217285	0.98256
91	LMFA01050537	9,10,13-trihydroxy-Octadecanoic acid	0.370311	0.934761	0.026477	0.998887
4886	LMFA01050367	oct-1-en-3S-ol	0.371377	0.934761	0.44097	0.958286
1901	LMGP10010144	PA(15:0/18:3(6Z,9Z,12Z))	0.372858	0.934761	0.821911	0.958286
741	LMFA00000009	N-(6-aminohexanoyl)-6-aminohexanoic acid	0.373075	0.934761	-0.0938875	0.999396
2095	LMFA02020009	cis-Jasmone	0.375916	0.934761	0.126588	0.982653
1152	LMFA01050436	(S)-9-Hydroxy-10-undecenoic acid	0.376161	0.934761	-0.979706	0.958286
2346	LMFA08010026	Succinamide	0.379211	0.934761	-0.181921	0.958286
4640	LMSP01080042	LMSP01080042	0.379252	0.934761	2.44985	0.958286
2368	LMFA05000705	Marasin	0.380194	0.934761	0.0474464	0.994874
2390	LMFA03000012	Dichotellate A	0.380889	0.934761	2.28847	0.958286
4270	LMPK12070023	Folitenol	0.387225	0.934761	-0.329497	0.958286
778	LMFA07011002	Propyl 2-furanacrylate	0.387641	0.934761	0.71499	0.958286
4388	LMFA11000696	LMFA11000696	0.388026	0.934761	1.11642	0.958286
5068	LMFA05000468	LMFA05000468	0.390909	0.934761	0.943834	0.958286
3507	LMFA01020414	22-methyl-5Z,9Z-triacontadienoic acid	0.391845	0.934761	1.33789	0.958286
3804	LMFA07070003	LMFA07070003	0.395485	0.934761	-0.239421	0.982653
5015	LMFA01100037	LMFA01100037	0.397567	0.934761	0.0681148	0.995455
976	LMFA01020397	Argenonic acid	0.402298	0.934761	-3.56608	0.958286
997	LMFA01060200	Phaseolic acid	0.402306	0.934761	-0.00377477	0.999396
1208	LMFA01020370	16:4(2E,4E,8E,10E)(7Me[R],9Me,14Me[R])	0.405875	0.934761	1.47911	0.958286
4902	LMPR0103200001	Emmotin A	0.406223	0.934761	0.0624734	0.987627
3557	LMFA01020366	29:2(5Z,9Z)(26Me)	0.409264	0.934761	2.64016	0.958286
4905	LMFA01100042	LMFA01100042	0.409881	0.934761	0.776738	0.958286
4885	LMFA05000468	LMFA05000468	0.41253	0.934761	-0.346875	0.978294
2182	LMST03010008	26,26,26,27,27,27-hexafluoro-25-hydroxyvitamin D2	0.4138	0.934761	-0.922024	0.958286
480	LMGP03010021	PS(8:0/8:0)	0.414546	0.934761	0.354386	0.958286
326	LMFA05000065	LMFA05000065	0.415102	0.934761	0.238587	0.966206
1037	LMGL01010008	LMGL01010008	0.416615	0.934761	0.0310402	0.998649
660	LMFA05000709	5,6-undecadien-8,10-diyn-1-ol	0.416691	0.934761	0.0796415	0.995455
4612	LMFA01030189	Aleprylic acid	0.417164	0.934761	0.277945	0.958286
268	LMGL02010043	DG(18:0/18:1(9Z)/0:0)[iso2]	0.417375	0.934761	1.41651	0.958286
4044	LMFA01050527	threo-9,10-Dihydroxystearic acid	0.418239	0.934761	-0.19663	0.977439
3810	LMFA05000047	LMFA05000047	0.420072	0.934761	1.98582	0.958286
677	LMFA01100037	LMFA01100037	0.421363	0.934761	0.639157	0.958286
4778	LMFA01050007	DL-2-hydroxy valeric acid	0.421569	0.934761	0.17766	0.958286
3970	LMFA01010001	Palmitic acid	0.426553	0.934761	0.670305	0.958286
302	LMFA01020359	26:2(5Z,9Z)(25Me)	0.429903	0.934761	0.416206	0.958286
2774	LMFA01020224	LMFA01020224	0.432314	0.934761	0.0767602	0.99538
2939	LMFA01130006	3-methyl-thiopropionic acid	0.434747	0.934761	-0.23878	0.958286
2490	LMPK12020233	LMPK12020233	0.436938	0.934761	0.225135	0.958286
5097	LMFA01140023	Hydnocarpic acid	0.43963	0.934761	0.132425	0.977439
372	LMST01010257	LMST01010257	0.442878	0.934761	0.414214	0.958286
3483	LMFA02000269	LMFA02000269	0.443879	0.934761	0.104377	0.999396
823	LMPK12140608	LMPK12140608	0.444834	0.934761	0.295859	0.958286
115	LMPK12050339	LMPK12050339	0.448474	0.934761	0.90564	0.958286
1073	LMPK12050453	Neoraunone	0.448514	0.934761	1.54117	0.958286
1149	LMFA06000084	LMFA06000084	0.451852	0.934761	0.00527222	0.999396
1499	LMFA01020206	LMFA01020206	0.452304	0.934761	1.7303	0.958286
399	LMFA01010012	Lauric acid	0.453259	0.934761	-0.035107	0.998887
4785	LMFA01170064	3-propylmalic acid	0.455509	0.934761	-0.271034	0.958286
2467	LMFA01020274	LMFA01020274	0.458478	0.934761	1.26406	0.958286
4628	LMFA01050532	Fuconic acid	0.461433	0.934761	-1.5545	0.958286
4623	LMFA05000123	LMFA05000123	0.46208	0.934761	0.461247	0.958286
463	LMFA03000012	Dichotellate A	0.463093	0.934761	0.173233	0.983618
3968	LMFA07070005	LMFA07070005	0.463347	0.934761	0.0243402	0.999396
2798	LMFA01130006	3-methyl-thiopropionic acid	0.465159	0.934761	-0.057994	0.998099
4485	LMFA05000058	LMFA05000058	0.466526	0.934761	0.0808138	0.998887
4887	LMFA01140023	Hydnocarpic acid	0.46862	0.934761	0.141716	0.980337
193	LMGL03012617	1,2,3-tricaprinoyl-glycerol	0.468628	0.934761	-0.669302	0.960118
2439	LMFA01100045	LMFA01100045	0.469266	0.934761	1.52886	0.958286
3812	LMFA13010043	LMFA13010043	0.474647	0.934761	-0.516072	0.995455
1020	LMFA08020117	N-palmitoyl proline	0.480847	0.934761	0.954159	0.958286
2694	LMST01010285	LMST01010285	0.481832	0.934761	-0.165025	0.98846
5061	LMFA01050352	Mevalonic acid	0.48457	0.934761	1.11422	0.958286
3672	LMSP02010069	Cer(d14:1(4E)/20:1(11Z)(2OH))	0.485034	0.934761	0.693699	0.958286
797	LMFA07010867	Ethyl 4-(methylthio)butyrate	0.485937	0.934761	-0.444847	0.980337
4730	LMFA05000114	LMFA05000114	0.486586	0.934761	0.256881	0.958286
4273	LMFA01030559	LMFA01030559	0.491865	0.934761	2.27753	0.958286
4275	LMFA07010720	2-Hydroxyhexadecanoylcarnitine	0.492114	0.934761	0.437251	0.958286
138	LMFA07011019	Sorbitan palmitate	0.492277	0.934761	0.335011	0.958286
270	LMSP02010017	Cer(d16:1/23:0)	0.493713	0.934761	0.425954	0.958286
2464	LMFA05000468	LMFA05000468	0.502239	0.934761	1.5467	0.958286
2515	LMFA05000468	LMFA05000468	0.505766	0.934761	0.160523	0.977439
4753	LMFA03000012	Dichotellate A	0.505906	0.934761	0.262007	0.958286
5020	LMFA01031114	Odyssic acid	0.509125	0.934761	-0.265827	0.958286
2365	LMFA01031086	2E,4E,6E,12E-Tetradecatetraene-8,10-diynoic acid	0.50982	0.934761	-0.0416765	0.997517
2370	LMFA05000059	LMFA05000059	0.510561	0.934761	0.402802	0.958286
2191	LMFA01050242	LMFA01050242	0.513578	0.934761	-0.381164	0.958286
1452	LMFA01170098	Aminoadipic acid	0.514393	0.934761	-0.979314	0.980337
5016	LMFA01030488	LMFA01030488	0.517471	0.934761	0.262522	0.970626
653	LMFA01100020	LMFA01100020	0.521572	0.934761	0.0582316	0.995455
846	LMFA01010006	Caproic acid	0.521631	0.934761	1.0035	0.958286
2861	LMGL03010004	TG(16:0/16:0/18:0)	0.527844	0.934761	1.1571	0.958286
1143	LMFA01031086	2E,4E,6E,12E-Tetradecatetraene-8,10-diynoic acid	0.527855	0.934761	0.135785	0.977439
4892	LMFA08020188	N-(3-carboxypropanoyl)-N-hydroxyputrescine	0.531276	0.934761	2.5342	0.958286
3701	LMFA01020360	26:2(5Z,9Z)(24Me)	0.536536	0.934761	0.349808	0.958286
560	LMFA05000059	LMFA05000059	0.536761	0.934761	1.0968	0.958286
378	LMGP03060001	PS(O-20:0/0:0)	0.537715	0.934761	0.663113	0.958286
859	LMPR0103620002	(+)-Marmasmic acid	0.539156	0.934761	0.494294	0.958286
4053	LMPK13090032	Batatasin IV	0.54414	0.934761	0.61053	0.958286
1124	LMPK12020000	Flavan skeleton	0.546399	0.934761	1.75751	0.958286
3087	LMFA03010076	PGF2alpha isopropyl ester	0.547761	0.934761	-0.0829967	0.995455
4740	LMFA12000057	LMFA12000057	0.548089	0.934761	-0.11708	0.958286
1213	LMGL03010113	TG(16:1(9Z)/16:1(9Z)/20:0)[iso3]	0.548228	0.934761	1.47847	0.958286
2210	LMPR0105040002	(-)-Salvisyriacolide	0.548577	0.934761	1.89101	0.958286
3632	LMST04030002	LMST04030002	0.550965	0.934761	0.337095	0.958286
3581	LMFA01030841	32:6(14Z,17Z,20Z,23Z,26Z,29Z)	0.552981	0.934761	1.25792	0.958286
2476	LMFA03000012	Dichotellate A	0.553079	0.934761	0.689479	0.958286
884	LMPK13090005	Resveratrol	0.553685	0.934761	2.45775	0.958286
2834	LMFA06000076	LMFA06000076	0.555114	0.934761	0.340333	0.958286
988	LMSL05000005	LMSL05000005	0.557535	0.934761	2.48929	0.958286
4455	LMFA01010001	Palmitic acid	0.558145	0.934761	0.610161	0.958286
371	LMPK12120421	Desmosdumotin C	0.55827	0.934761	0.686758	0.958286
3444	LMFA03010073	PGF2alpha methyl ether	0.562454	0.934761	-0.562923	0.965395
1519	LMFA01010028	Montanic acid	0.564184	0.934761	2.52384	0.958286
4063	LMFA01080002	LMFA01080002	0.565343	0.934761	-0.867909	0.958286
4189	LMGP01060041	PC(O-20:0/0:0)	0.566183	0.934761	-2.18128	0.958286
25	LMFA03060001	15S-HETE	0.568349	0.934761	1.22123	0.958286
4794	LMFA01050384	2,3-dihydroxy-valeric acid	0.572642	0.934761	0.081119	0.986181
247	LMST03020217	1alpha-hydroxy-3-deoxyvitamin D3 / 1alpha-hydroxy-3-deoxycholecalciferol	0.580736	0.934761	1.53268	0.958286
4466	LMPK12020228	4'-Hydroxy-4-(4-hydroxystyryl)-7-methoxyflavan	0.581992	0.934761	-0.0187034	0.999396
2598	LMFA01170075	(3S,4S)-3-hydroxytetradecane-1,3,4-tricarboxylic acid	0.58559	0.934761	1.7983	0.958286
2503	LMFA01050367	oct-1-en-3S-ol	0.58638	0.934761	0.329249	0.958286
1048	LMFA08020182	IC202A	0.587619	0.934761	1.66697	0.958286
2707	LMFA03000014	8R,9S-cis-epoxy-10S-hydroxy-eicosa-11Z,14Z-dienoic acid.	0.587781	0.934761	0.454327	0.980337
1846	LMFA01170036	Japanic acid	0.58926	0.934761	0.163279	0.958286
646	LMFA01100034	LMFA01100034	0.590347	0.934761	0.0912784	0.995455
3698	LMFA05000065	LMFA05000065	0.590455	0.934761	0.233526	0.958286
5000	LMFA08010002	LMFA08010002	0.592245	0.934761	-0.593137	0.958286
4262	LMFA01030479	LMFA01030479	0.593053	0.934761	2.61504	0.958286
1619	LMFA01080002	LMFA01080002	0.596051	0.934761	-0.769439	0.95944
4070	LMFA08020007	N-methyl arachidonoyl amine	0.596373	0.934761	-1.55763	0.958286
68	LMGL02010003	DG(18:0/16:0/0:0)	0.604736	0.934761	2.70874	0.958286
4893	LMFA01100034	LMFA01100034	0.609244	0.934761	0.474555	0.958286
1218	LMFA01031086	2E,4E,6E,12E-Tetradecatetraene-8,10-diynoic acid	0.613166	0.934761	0.538419	0.958286
4985	LMFA01010006	Caproic acid	0.615091	0.934761	-0.675475	0.958286
4777	LMFA08010026	Succinamide	0.622517	0.934761	-0.254738	0.958716
3568	LMFA01080002	LMFA01080002	0.626122	0.934761	-0.481871	0.980337
2599	LMFA01010004	Butyric acid	0.627662	0.934761	0.672506	0.958286
4881	LMGL03012615	Triacetin	0.630914	0.934761	0.130024	0.998887
4369	LMPR01010001	Dimethylallyl pyrophosphate	0.631739	0.934761	-0.826892	0.979024
842	LMST05030003	Chenodeoxyglycocholate	0.631983	0.934761	-1.7936	0.958286
4876	LMFA01170063	Itaconic acid	0.634294	0.934761	5.17821	0.958286
4536	LMPR0106040001	(-)-Fusidic acid	0.634669	0.934761	-0.0438102	0.998887
1224	LMFA03010104	11-deoxy-11-methylene-15-keto-PGD2	0.635221	0.934761	-0.354768	0.958286
4629	LMFA01050454	(R)-2-ethylmalic acid	0.641066	0.934761	-1.72374	0.958286
4228	LMFA01050474	2-dehydro-3-deoxy-D-arabinonic acid	0.643484	0.934761	-0.294519	0.987627
4274	LMFA01030482	Pyrulic acid	0.64365	0.934761	0.16684	0.958286
4620	LMFA08020193	N-Ethyl trans-2-cis-6-nonadienamide	0.650363	0.934761	3.77239	0.958286
3356	LMFA03010073	PGF2alpha methyl ether	0.651075	0.934761	-1.24533	0.958286
924	LMST01010250	LMST01010250	0.653784	0.934761	0.761306	0.958286
4285	LMPR0102060004	jasmolin I	0.654479	0.934761	0.100527	0.997334
1099	LMGP15010017	PIM1(18:0/16:2(9Z,12Z))	0.654567	0.934761	0.440596	0.995455
2743	LMST04020030	Dihomocholic acid	0.657215	0.934761	0.201801	0.958903
4032	LMST01010195	ponasterone A	0.658558	0.934761	0.937116	0.958286
4403	LMFA05000629	4,6-Decadiyn-1-ol	0.659015	0.934761	-0.244167	0.995358
1461	LMGL01010007	MG(20:0/0:0/0:0)[rac]	0.662772	0.934761	1.83181	0.958286
4792	LMFA01050352	Mevalonic acid	0.673792	0.934761	0.245479	0.966206
866	LMFA01031086	2E,4E,6E,12E-Tetradecatetraene-8,10-diynoic acid	0.676455	0.934761	0.758029	0.958286
4993	LMFA01050532	Fuconic acid	0.678757	0.934761	0.728986	0.958286
753	LMFA03010032	Tetranor-PGEM	0.679088	0.934761	1.00945	0.958286
4059	LMGP06010722	PI(22:1(11Z)/22:2(13Z,16Z))	0.681443	0.934761	-0.0738037	0.998959
53	LMFA01060181	3-oxohexacosanoic acid	0.682765	0.934761	0.283941	0.998099
407	LMFA05000059	LMFA05000059	0.684719	0.934761	0.0554014	0.997629
4843	LMFA07010233	LMFA07010233	0.685817	0.934761	1.73035	0.958286
204	LMSP02010030	Cer(d18:2/23:0)	0.686395	0.934761	2.11747	0.958286
4395	LMFA05000016	LMFA05000016	0.686472	0.934761	0.230109	0.958286
5139	LMPK12050418	Junipegenin C	0.689977	0.934761	0.694085	0.958286
4589	LMGP12010003	CL(1'-[14:1(9Z)/14:1(9Z)],3'-[14:1(9Z)/15:1(10Z)])[rac]	0.69212	0.934761	1.8609	0.958286
4504	LMPK12120421	Desmosdumotin C	0.695227	0.934761	1.97431	0.958286
2706	LMFA01150004	LMFA01150004	0.696737	0.934761	0.181519	0.965395
336	LMFA08010010	Palmitoleamide	0.69787	0.934761	2.42419	0.958286
1169	LMFA08010008	Linoleamide	0.70196	0.934761	0.0781931	0.998959
5070	LMFA05000583	1,5-Hexanediol	0.709965	0.934761	-0.451178	0.958286
4292	LMFA02030003	ent-9-L1-PhytoP	0.710932	0.934761	0.445448	0.958286
2526	LMFA01020207	LMFA01020207	0.711821	0.934761	-0.199885	0.965395
935	LMFA05000173	LMFA05000173	0.713231	0.934761	1.991	0.958286
4781	LMFA01020097	beta,beta-dimethyl acrylic acid	0.715484	0.934761	0.0240901	0.999396
4207	LMFA05000063	LMFA05000063	0.716146	0.934761	1.98055	0.958286
622	LMFA01050352	Mevalonic acid	0.725197	0.934761	-0.333594	0.977406
610	LMFA08010026	Succinamide	0.729883	0.934761	-1.28342	0.958286
2770	LMGL01010029	Noladin Ether	0.73126	0.934761	-0.42567	0.965395
5004	LMPK12020006	Tupichinol A	0.738743	0.934761	-1.24195	0.958286
4812	LMFA06000063	LMFA06000063	0.741145	0.934761	0.380439	0.991927
4689	LMST02030123	Paramethasone acetate	0.742746	0.934761	-0.124383	0.958286
4596	LMFA05000168	LMFA05000168	0.743487	0.934761	0	NA
1005	LMFA01170034	LMFA01170034	0.745719	0.934761	1.78722	0.958286
4526	LMPK12020013	Fisetinidol	0.747204	0.934761	1.30771	0.958286
3759	LMFA01031086	2E,4E,6E,12E-Tetradecatetraene-8,10-diynoic acid	0.74819	0.934761	1.03279	0.960118
3651	LMPR0104210004	(-)-Asbestinine 2	0.750242	0.934761	0.15441	0.995455
809	LMFA03010020	delta-12-PGJ2	0.754613	0.934761	2.21063	0.958286
63	LMFA01020323	Hydroxyphthioceranic acid (C36)	0.754991	0.934761	1.94691	0.958286
1942	LMFA07010173	Oleyl behenate	0.755423	0.934761	1.57541	0.958286
1811	LMGL02010215	DG(18:1(9Z)/22:5(7Z,10Z,13Z,16Z,19Z)/0:0)[iso2]	0.755731	0.934761	-1.34756	0.958286
1419	LMFA01050418	Axillarenic acid	0.759593	0.934761	0.421149	0.958286
4797	LMFA01100045	LMFA01100045	0.766053	0.934761	1.44746	0.958286
4761	LMPR0103050002	(-)-abscisic aldehyde	0.769575	0.934761	0.135814	0.995357
789	LMPK12050339	LMPK12050339	0.773762	0.934761	0.698992	0.958286
2947	LMSP02040003	1-O-palmitoyl-Cer(d18:1/16:0)	0.773965	0.934761	1.94376	0.958286
3929	LMFA07070044	3-hydroxypalmitoleoylcarnitine	0.776041	0.934761	-0.99535	0.958286
2415	LMFA08010026	Succinamide	0.77658	0.934761	0.536102	0.958286
464	LMFA01020277	LMFA01020277	0.776846	0.934761	-0.246473	0.958286
2285	LMFA01060204	11-keto-Octacosanoic acid	0.782232	0.934761	0.977854	0.958286
2362	LMSP0501AA21	GlcCer(d18:0/22:0)	0.782494	0.934761	-2.2383	0.958286
4580	LMFA01060109	LMFA01060109	0.784765	0.934761	0.228925	0.995455
593	LMFA01060191	2-aminomuconic acid semialdehyde	0.785407	0.934761	-0.525562	0.960502
1380	LMFA07010163	Linolenyl arachidate	0.786281	0.934761	0.254149	0.995455
2474	LMST01010015	Cholestenone	0.78857	0.934761	1.06062	0.958286
684	LMPK12050457	Erosenone	0.7918	0.934761	3.30436	0.958286
736	LMFA01050535	Linusic acid	0.794193	0.934761	0.360867	0.958286
738	LMGP01010497	PC(14:0/18:3(9Z,12Z,15Z))	0.799495	0.934761	1.17669	0.958286
4742	LMFA01050015	6-hydroxy caproic acid	0.801257	0.934761	0.444888	0.958286
4098	LMFA01050474	2-dehydro-3-deoxy-D-arabinonic acid	0.80567	0.934761	0.371856	0.98256
2978	LMSP00000015	Cer(m18:0/24:0)	0.806565	0.934761	1.88829	0.958286
4549	LMFA01050415	Mevalonate-P	0.809787	0.934761	-0.816282	0.958286
650	LMFA05000468	LMFA05000468	0.811703	0.934761	-0.00594765	0.999396
5018	LMFA01060191	2-aminomuconic acid semialdehyde	0.819652	0.934761	0.0782865	0.998099
4143	LMST02030097	Norethindrone	0.819655	0.934761	2.31729	0.958286
4574	LMGP15040005	LPIM1(18:2(9Z,12Z)/0:0)	0.823001	0.934761	1.87091	0.958286
4475	LMST01010250	LMST01010250	0.824195	0.934761	-0.00378415	0.999396
4514	LMST01010172	3-dehydroecdysone	0.829561	0.934761	0.739466	0.958286
2614	LMPK12020258	LMPK12020258	0.83082	0.934761	0.358861	0.960118
161	LMSP0601AJ01	LMSP0601AJ01	0.832434	0.934761	4.87593	0.958286
[truncated: 3,151 more rows]
